# Supplementary material for: The heterogeneity of plasma miRNA profiles in hepatocellular carcinoma patients and the exploration of diagnostic circulating miRNAs for hepatocellular carcinoma
Source: PLoS One. 2019 Feb 5;14(2):e0211581. doi: 10.1371/journal.pone.0211581 (PMC6363174; doi:10.1371/journal.pone.0211581)
Supplement: S1 Table — (XLSX) [file pone.0211581.s001.xlsx]

## Sheet: Sheet1
miRNA	F1	F2	M1	M2	HCC1	HCC2	HCC3	HCC4	HCC5	HCC6	HCC7	HCC8	HCC9	HCC10
hsa-let-7a-3p	2.66586	1.6448	0.422024	0.917692	33.2794	74.6873	15.9248	24.226	31.8181	13.9814	27.1878	11.2946	97.2915	9.90337
hsa-let-7a-5p	25940	53035.7	46265.2	60418.3	13169.3	2518.63	1101.47	229.199	31088	63434.2	47200.5	56026.7	9083.63	1171.33
hsa-let-7b-3p	0.761675	0.8224	1.68809	2.06481	10.9156	11.2137	2.65414	7.37312	10.0168	6.65783	8.91402	9.51122	10.2954	11.6108
hsa-let-7b-5p	8343.2	15439.7	19722.4	23542.5	4550.22	781.995	290.893	333.265	4265.69	3510.67	3415.59	4471.91	1007.92	270.806
hsa-let-7c-5p	238.785	620.706	760.486	1728.47	1723.07	355.452	70.6001	200.338	656.101	480.473	209.658	285.337	388.136	9.56187
hsa-let-7d-3p	33.1329	23.644	17.092	40.3784	38.8703	47.3936	37.6888	25.7006	141.414	123.614	124.44	222.622	234.735	232.217
hsa-let-7d-5p	1956.74	3750.14	3326.6	4468.93	537.262	269.128	83.3399	25.4899	1619.78	3311.6	1736.81	2548.41	689.791	50.5413
hsa-let-7e-5p	268.871	755.785	1945.53	1594.95	135.78	60.7231	27.603	11.165	1120.7	2124.29	1348.42	1787.96	136.929	47.1264
hsa-let-7f-1-3p	0	0.2056	0.211012	0.229423	2.92859	2.75052	3.71579	2.1066	7.3653	3.9947	1.7828	5.7959	1.02954	1.36598
hsa-let-7f-2-3p	0	0.2056	0.633035	0.229423	8.25329	15.4452	4.24662	11.5863	10.606	7.10168	11.7665	8.02509	28.3123	4.43944
hsa-let-7f-5p	14574.1	43279.6	45372.6	58482.6	6113.02	4761.58	1440.67	404.889	13969	21817	10571.2	24083.9	9882.55	965.749
hsa-let-7g-3p	0	0	0	0	0.53247	1.69263	0	1.89594	2.94612	5.99205	2.31765	1.78335	3.08862	5.12243
hsa-let-7g-5p	2537.14	2781.77	3324.91	3247.48	1411.31	856.682	212.862	207.711	2565.78	2545.29	1785.57	4112.26	1730.14	304.273
hsa-let-7i-3p	1.52335	0.8224	0.633035	0	1.59741	2.53894	1.06166	0.21066	3.53534	6.21397	6.06153	9.21399	4.11816	7.8544
hsa-let-7i-5p	5082.28	9833.23	11371	14445.6	3774.68	3245.62	2127.56	1202.24	6250.78	6551.75	5630.01	6890.28	8278.01	1862.52
hsa-miR-100-5p	84.5459	52.8392	37.7711	15.3713	7120.19	3028.54	1337.69	3453.99	740.949	4559.5	5074.22	7374.76	9481.54	15103
hsa-miR-101-3p	1495.36	2065.05	1866.4	1632.34	2502.61	4730.9	2369.61	2557.63	1636.86	1713.73	1644.37	933.883	2154.31	1037.8
hsa-miR-101-5p	0.571256	0.2056	0	0	0	1.90421	1.59248	0.21066	0.589224	0.221928	3.29819	0.743064	1.54431	1.70748
hsa-miR-103a-2-5p	2.28502	1.2336	0.422024	0.458846	3.19482	1.90421	3.71579	0.842642	13.8468	23.9682	19.6108	29.8712	4.11816	23.9047
hsa-miR-103a-3p	2869.42	7042	5761.68	9545.83	1639.74	1184.63	2836.74	298.927	4558.83	4826.48	6487.09	5258.07	3533.38	4109.9
hsa-miR-106a-5p	11.2347	14.5976	16.6699	13.0771	2.12988	1.48105	3.71579	1.89594	2.3569	1.99735	4.10045	5.20145	1.02954	1.02449
hsa-miR-106b-3p	67.5986	73.1936	67.5238	64.4678	59.6367	38.7189	98.2031	35.8123	110.479	99.2017	123.103	141.628	96.2619	284.807
hsa-miR-106b-5p	205.271	145.565	166.277	87.869	107.825	128.005	31.3188	27.5965	117.256	92.9877	138.435	103.583	135.899	116.45
hsa-miR-107	77.6908	165.714	160.158	133.983	73.7471	97.1146	106.166	16.0102	315.235	351.755	401.488	268.097	268.71	176.895
hsa-miR-10a-3p	0.190419	0.2056	0.211012	0	2.39612	4.23157	2.65414	2.31727	2.3569	0.221928	2.22851	0.445838	5.1477	0
hsa-miR-10a-5p	3805.14	1980.75	1580.27	1159.27	125291	105447	104496	186741	59257.1	63135.8	73366.5	82551.1	34979.6	48603.7
hsa-miR-10b-5p	8432.31	7252.74	6080.73	5729.84	47184	77337.1	128545	104553	51550.6	52200.3	28531	35455.3	25947	29365.5
hsa-miR-1180-3p	6.0934	12.5416	12.0277	16.9773	2.39612	1.90421	4.77745	4.00255	1.47306	0.887711	1.60452	2.22919	1.54431	0.341496
hsa-miR-1185-1-3p	0.380837	1.028	0	0.458846	0.53247	1.26947	2.12331	0	2.06228	0.887711	4.99185	0.743064	1.02954	1.36598
hsa-miR-1197	0.190419	0	0	0	1.33118	0.634736	0	0	0.883836	0.443855	1.7828	1.1889	1.02954	2.73196
hsa-miR-122-3p	0.190419	0.2056	0	0	32.4807	6.55894	5.30828	5.05585	7.95452	5.77012	2.05022	1.33751	48.9031	1.36598
hsa-miR-1224-5p	2.47544	4.112	8.44047	13.536	0.266235	0.634736	5.8391	0.421321	0.294612	0.887711	0.267421	1.78335	0	1.02449
hsa-miR-122-5p	3606.15	4034.49	6001.39	3972.46	43519.3	8327.95	4037.47	23967.7	11650.7	22514.3	16274.4	6269.82	2482.73	2598.44
hsa-miR-1226-5p	0	0	0.211012	0.229423	0	0.634736	0	0	0.294612	1.99735	0.623982	0.297226	0	7.17141
hsa-miR-1228-5p	2.09461	2.6728	1.05506	3.21192	0	0.423157	1.06166	0.421321	0.589224	1.33157	0.713122	0.297226	0.51477	0
hsa-miR-1229-3p	0.190419	0.2056	0	0.688269	0	0	0	0	0.883836	0.665783	0.0891402	2.97226	0	2.04897
hsa-miR-1246	43.7963	66.6144	56.9732	143.848	47.3898	87.8052	70.6001	64.6728	84.259	740.573	350.499	206.423	2005.03	153.331
hsa-miR-1254	0.952094	2.2616	3.5872	0.917692	0.53247	0.846315	1.06166	0	0.589224	0.665783	1.24796	0.743064	0.51477	4.43944
hsa-miR-1255a	0.571256	11.9248	9.91755	15.6008	2.66235	3.38526	3.71579	0	6.18685	2.88506	4.18959	2.82364	14.9283	0.341496
hsa-miR-1255b-5p	3.61796	1.028	3.5872	4.58846	0.266235	0.423157	0	1.26396	0.294612	0.221928	0.267421	0.297226	1.02954	0
hsa-miR-1256	0	0	0	0	0.266235	0.211579	0	0	0.883836	0.221928	0.980542	0.297226	1.54431	1.02449
hsa-miR-125a-3p	1.52335	0.6168	2.53214	2.29423	0.53247	1.90421	3.18497	2.73859	4.71379	1.77542	1.15882	2.82364	5.66247	4.43944
hsa-miR-125a-5p	90.2585	123.977	154.039	95.2105	25.8248	2.75052	8.49324	16.4315	288.72	313.362	86.5552	758.52	0.51477	129.768
hsa-miR-125b-1-3p	0	0.4112	1.05506	0	0.798705	3.17368	0	5.47717	2.06228	1.33157	0.17828	0.297226	4.63293	0
hsa-miR-125b-2-3p	0.761675	0.4112	1.68809	0.688269	33.0132	69.821	54.6752	57.089	9.13297	11.3183	9.538	1.63474	19.0465	4.43944
hsa-miR-125b-5p	15.2335	12.1304	7.59642	7.34153	179.176	31.5252	80.6858	219.298	80.4291	68.5756	15.243	74.1578	8.23632	56.6883
hsa-miR-1260a	0.380837	1.4392	1.05506	1.37654	0	0.423157	0	0	2.3569	3.55084	2.94163	4.16116	1.54431	2.39047
hsa-miR-1260b	1.52335	3.084	2.32113	2.06481	3.99353	0.634736	1.06166	0.21066	16.4983	16.6446	18.0955	18.5766	2.05908	16.0503
hsa-miR-1261	0.380837	0	0	0	0	0.634736	0	0	0.294612	0	1.06968	0	0.51477	0.341496
hsa-miR-126-3p	230.978	354.249	368.427	314.08	204.469	239.719	215.516	70.5713	666.412	378.609	634.857	632.942	515.285	232.217
hsa-miR-126-5p	2950.92	1257.66	828.432	701.805	7194.47	8416.6	3216.81	1606.71	20563.6	7803.2	20078.7	6094.31	9522.73	4032.72
hsa-miR-1270	2.47544	4.5232	2.95416	3.90019	0.266235	0.211579	0	0	1.17845	0.221928	1.06968	1.63474	0	0
hsa-miR-1271-5p	1.33293	0.4112	0.211012	0.458846	53.247	13.7526	5.8391	13.0609	23.8636	135.154	107.681	208.206	50.9622	226.412
hsa-miR-1273f	0.190419	0	0.422024	0.458846	0.798705	0.211579	0	2.52793	0	0	0	0	0	0.682991
hsa-miR-127-3p	904.108	629.958	279.591	282.878	747.322	596.229	1789.42	1069.94	1268.3	391.258	2844.29	2445.13	418.508	9220.72
hsa-miR-1275	0.571256	2.8784	5.27529	24.7777	0.798705	0.634736	0.530828	0.21066	1.76767	2.21928	1.51538	2.67503	1.02954	6.14692
hsa-miR-127-5p	0.761675	1.8504	1.89911	4.81788	0.53247	2.11579	0.530828	1.0533	2.3569	1.10964	4.72443	2.97226	0.51477	7.17141
hsa-miR-1277-3p	0.190419	0.2056	0	0	0.266235	0.211579	0	0	0.589224	0.887711	1.24796	0.445838	0.51477	0
hsa-miR-128-3p	62.6478	41.9424	22.3672	22.7129	81.2017	100.288	41.4045	37.0762	292.55	166.224	181.846	186.955	166.271	185.091
hsa-miR-1285-3p	17.1377	22.2048	12.8717	13.7654	6.92211	9.52104	15.9248	4.42387	9.7222	8.65518	23.8896	11.5918	22.6499	29.7101
hsa-miR-1287-5p	0.952094	1.8504	4.22024	4.81788	3.19482	4.02	3.18497	5.26651	4.41918	3.32891	5.52669	2.52642	3.60339	7.5129
hsa-miR-1290	1.33293	1.4392	1.26607	14.9125	1.33118	5.28947	2.65414	2.31727	11.4899	31.9576	6.06153	4.607	45.8145	3.41496
hsa-miR-1294	1.71377	0.2056	1.47708	0.229423	1.86365	2.32737	0.530828	2.52793	4.41918	0.665783	0.802262	0.594451	4.11816	1.02449
hsa-miR-1296-5p	1.90419	2.4672	1.47708	3.44134	10.1169	10.3674	20.1714	11.5863	39.478	15.9788	20.5022	24.9669	21.1056	41.321
hsa-miR-1299	0	1.028	0.211012	0.458846	3.99353	8.67473	0	14.3249	1.17845	0.665783	0.0891402	1.78335	2.05908	0
hsa-miR-1301-3p	23.9928	21.9992	25.1104	16.5184	14.9092	4.02	7.43159	1.47462	32.4073	36.6181	56.7823	117.701	36.5487	66.9331
hsa-miR-1303	0.190419	0	0	0	1.33118	2.53894	0	0.421321	0.589224	0.443855	0.713122	0	1.02954	1.70748
hsa-miR-1304-3p	7.99759	6.7848	1.89911	2.52365	10.6494	5.07789	20.7023	4.84519	81.3129	98.9797	44.3027	155.152	30.3714	44.0529
hsa-miR-1306-3p	4.37963	2.8784	1.89911	3.67077	0.798705	0.211579	1.59248	0.421321	2.3569	4.43855	2.40679	6.39035	1.02954	5.12243
hsa-miR-1306-5p	0.952094	1.6448	0.633035	2.06481	0.266235	0.211579	0	0.21066	2.06228	1.10964	0.713122	2.82364	0.51477	0
hsa-miR-1307-3p	78.8333	109.379	107.827	184.685	41.0002	43.7968	246.304	46.556	104.882	74.1238	137.989	91.6941	75.1564	503.023
hsa-miR-1307-5p	125.486	63.736	23.4223	47.72	279.813	334.929	866.841	453.131	631.059	447.184	1219.97	590.736	1748.67	5282.59
hsa-miR-130a-3p	585.538	782.719	734.321	602.006	412.664	555.606	306.818	242.47	908.289	451.845	1146.88	490.571	721.192	461.36
hsa-miR-130b-3p	375.506	404.826	506.006	376.254	176.78	183.65	99.2648	73.0992	350.294	148.47	447.573	190.67	333.056	249.975
hsa-miR-130b-5p	2.85628	0.6168	0	0.917692	2.12988	0.423157	0.530828	0	7.65991	8.65518	4.45701	37.0046	1.02954	5.46393
hsa-miR-132-3p	7.99759	6.5792	4.22024	5.0473	8.78576	15.2337	9.02407	6.9518	23.2743	8.43325	17.0258	9.65983	19.0465	2.73196
hsa-miR-133a-3p	10.0922	2.6728	1.47708	1.60596	36.208	16.9263	41.4045	57.089	62.4577	28.1848	35.2995	63.9035	12.8692	38.2475
hsa-miR-133b	0	0	0	0	1.06494	0.423157	2.12331	2.73859	1.76767	0.221928	0.713122	0.743064	0	1.70748
hsa-miR-1343-3p	0.761675	0.2056	0.211012	0.229423	0.266235	0.211579	0.530828	0	0.589224	1.77542	0.623982	2.3778	0	2.04897
hsa-miR-134-5p	18.0898	33.1016	34.3949	61.4853	19.7014	24.5431	40.3429	43.3961	37.7103	10.6525	30.9317	28.2364	7.20678	90.4963
hsa-miR-135a-5p	0	0	0	0	0.266235	0	0	0	1.17845	3.10699	2.67421	0.891677	0	0
hsa-miR-136-3p	3.61796	6.9904	2.95416	2.29423	68.6887	104.943	70.0692	82.7896	65.6985	27.741	110.623	37.3018	33.46	82.6419
hsa-miR-136-5p	0.190419	0.2056	0.422024	0.688269	0.53247	1.26947	0.530828	0	0.294612	0	1.96108	0.445838	2.05908	3.41496
hsa-miR-138-5p	0.190419	1.6448	1.05506	4.58846	0.53247	0	1.59248	0	0.589224	0	0.623982	0.445838	0.51477	0
hsa-miR-139-3p	0.190419	0.6168	0.633035	1.60596	1.33118	0.423157	0.530828	1.26396	3.24073	2.21928	0.534841	1.63474	0	3.07346
hsa-miR-139-5p	24.1832	32.0736	19.8351	20.1892	23.4287	12.4831	18.0481	4.00255	100.168	153.796	178.37	128.104	147.224	16.3918
hsa-miR-140-3p	332.661	356.922	319.261	246.859	571.34	649.124	1771.37	169.582	1110.1	707.949	743.251	583.305	520.432	3296.11
hsa-miR-140-5p	1.33293	1.8504	1.05506	0.458846	3.72729	4.44315	2.65414	2.73859	6.77608	7.54554	7.93348	5.49867	9.26586	3.07346
hsa-miR-141-3p	38.0837	9.4576	10.5506	16.289	69.4874	115.734	67.9459	80.051	134.048	33.733	39.7565	35.2212	98.321	14.6843
hsa-miR-142-3p	28.3724	41.9424	26.1655	33.7252	25.5586	38.0842	29.1955	4.42387	88.089	126.055	194.237	94.6663	160.093	82.6419
hsa-miR-142-5p	1075.29	366.174	372.858	197.763	1416.9	1490.15	520.742	390.775	3895.65	1979.15	3928.5	1426.09	4055.87	1484.48
hsa-miR-143-3p	3605.01	5371.92	2508.72	2607.85	67429.9	90996.4	33708.6	88127.5	48138.4	23572.5	26562.8	14331.6	29645.1	11698.3
hsa-miR-143-5p	1.71377	1.6448	1.47708	0.917692	1.86365	0.634736	1.59248	3.79189	3.82996	1.10964	1.42624	1.33751	0	1.70748
hsa-miR-144-3p	240.88	90.6696	67.7348	42.4432	159.475	234.218	49.367	46.9773	102.525	28.4067	57.3172	48.2991	266.136	19.4652
hsa-miR-144-5p	127.009	219.786	194.342	163.579	67.3575	125.889	56.2677	48.0306	97.8112	47.7144	44.1244	29.5739	467.926	11.6108
hsa-miR-145-3p	0	0	0	0	0.798705	1.48105	1.06166	2.1066	0.294612	0.221928	1.3371	2.67503	1.02954	0.682991
hsa-miR-145-5p	21.1365	23.8496	2.32113	6.42384	124.598	46.3357	139.608	196.125	114.899	59.4766	87.5357	101.503	22.1351	60.1032
hsa-miR-1468-5p	15.0431	5.3456	4.00922	5.0473	48.721	82.9389	179.42	223.511	26.2205	19.3077	51.3448	20.8058	28.3123	27.6611
hsa-miR-146a-3p	0	0	0	0	0	0.211579	0	0	0	1.99735	1.24796	0	0.51477	0
hsa-miR-146a-5p	5242.42	847.277	2481.08	1656.2	13829.3	9284.5	7716.11	12383.3	31043.6	3560.16	3998.92	1199.6	20635.1	5894.21
hsa-miR-146b-3p	3.61796	5.14	2.74315	2.29423	2.92859	9.52104	14.3323	11.165	10.606	6.65783	10.8751	6.9848	12.3545	10.2449
hsa-miR-146b-5p	2183.34	422.302	1333.38	1676.39	12987.5	13896.5	4703.66	8855.74	28795.1	3211.74	3143.71	628.038	20922.3	1144.35
hsa-miR-148a-3p	1347.02	824.25	639.999	641.008	18018	23832.9	8247.47	29039.5	6434.92	9889.76	15785.7	8184.7	23807.6	4173.08
hsa-miR-148a-5p	47.0334	47.0824	27.0095	44.7375	432.1	461.665	951.243	598.065	120.202	146.472	253.247	142.371	193.039	163.235
hsa-miR-148b-3p	1399.39	1156.91	681.146	443.016	1605.93	1450.58	1963	297.453	4875.53	6649.17	7636.64	4915.66	4655.06	3399.25
hsa-miR-148b-5p	4.57005	6.7848	3.16518	2.06481	10.9156	11.8484	13.8015	3.58123	37.7103	33.0672	38.9543	14.4154	25.7385	21.5142
hsa-miR-149-5p	0	0.6168	0	0.229423	1.06494	1.26947	3.71579	0	1.17845	1.99735	1.87194	3.12087	1.02954	3.41496
hsa-miR-150-5p	232.12	131.584	80.1845	366.618	13.8442	6.13578	14.8632	8.42642	164.393	46.3829	29.238	111.014	75.6712	26.6367
hsa-miR-151a-3p	7121.47	7162.69	6685.06	3706.56	12843.4	6443.21	10084.7	8847.53	19835.3	11737.5	13361.4	14588.7	8181.75	24731.4
hsa-miR-151a-5p	3439.72	2942.96	2139.03	1227.18	2476.78	2227.92	1046.79	356.648	4043.25	3969.4	8125.58	2268.43	5526.05	1210.94
hsa-miR-151b	12.5676	11.1024	11.1836	4.81788	44.4613	47.8168	14.8632	9.90104	22.9797	28.6287	51.523	20.2113	42.2111	11.6108
hsa-miR-152-3p	44.1771	58.1848	61.8265	77.7744	78.8056	52.0484	38.2196	50.1372	81.6075	48.8241	89.8533	53.352	101.924	56.3468
hsa-miR-153-3p	0.952094	0	0	0	2.66235	1.05789	1.06166	1.89594	1.76767	0.665783	1.7828	0.594451	2.57385	0
hsa-miR-1538	1.33293	1.6448	0.633035	1.60596	0	0.634736	1.59248	0.21066	1.47306	1.33157	2.40679	2.82364	1.02954	3.41496
hsa-miR-154-5p	0.190419	1.4392	0.844047	1.37654	0.53247	2.11579	1.06166	0.842642	4.12457	2.4412	4.81357	5.94451	0.51477	4.43944
hsa-miR-155-5p	45.7005	145.565	116.69	248.465	43.1301	38.0842	24.4181	9.26906	157.617	65.4687	96.8954	56.4729	169.874	14.6843
hsa-miR-15a-5p	294.959	211.151	209.957	115.17	139.773	265.531	52.5519	51.6118	187.668	169.553	372.428	129.59	860.18	41.321
hsa-miR-15b-3p	10.8539	5.7568	0.633035	2.52365	6.38964	7.82841	1.59248	3.37057	25.042	21.7489	28.5249	53.5006	19.0465	26.6367
hsa-miR-15b-5p	100.16	72.7824	41.1473	31.6604	132.319	117.426	55.2061	17.0635	260.732	291.835	357.72	175.066	379.9	22.8802
hsa-miR-16-2-3p	0.761675	1.4392	2.95416	1.37654	2.92859	2.11579	1.06166	1.0533	3.24073	1.33157	0.891402	3.86393	2.05908	2.39047
hsa-miR-16-5p	40028.1	28418.8	38449.7	20664.1	11122.5	21571.7	3789.05	3224.16	11743.8	4030.43	7782.03	2985.04	14074.3	1024.15
hsa-miR-17-3p	16.9473	18.504	11.8167	14.9125	13.0455	13.7526	25.4797	6.53047	19.1498	11.7622	30.0403	12.0376	14.4136	33.1251
hsa-miR-17-5p	196.322	218.758	241.397	227.129	85.4615	74.8989	65.8226	19.1701	187.962	200.179	227.218	184.874	112.735	113.718
hsa-miR-181a-2-3p	87.5926	66.6144	29.3306	34.184	92.6498	108.117	332.298	41.7108	234.806	195.518	262.34	352.361	309.891	401.599
hsa-miR-181a-3p	59.4106	62.2968	29.3306	12.6183	72.9484	54.7989	287.709	21.4874	204.461	112.739	149.132	117.404	222.381	240.071
hsa-miR-181a-5p	13084	12643.8	12221.6	13835.8	17600.8	13650.8	54718.8	5591.35	38296.9	21724.3	31691.6	14203.5	53272	29255.6
hsa-miR-181b-5p	239.928	409.35	442.914	881.902	186.365	263.839	940.096	198.863	519.696	216.379	292.915	123.349	1139.19	233.924
hsa-miR-181c-3p	0.952094	1.6448	0.633035	2.06481	0.266235	0.423157	1.06166	0.421321	1.47306	0.665783	2.31765	0.891677	0	0
hsa-miR-181c-5p	192.704	171.059	168.176	183.079	302.709	276.745	364.679	191.49	696.757	307.814	637.798	245.657	395.343	466.141
hsa-miR-181d-5p	47.6047	56.1288	71.955	119.07	42.5976	34.4873	61.576	17.6955	112.836	65.0248	77.3737	71.78	63.8315	70.6896
hsa-miR-182-5p	1776.42	4171.01	2226.6	1901.46	2088.35	829.389	862.595	497.159	2106.77	999.562	621.931	1016.51	2414.79	339.105
hsa-miR-1827	0.952094	1.8504	3.16518	3.44134	1.86365	1.26947	0	0.421321	1.47306	0.221928	1.24796	1.1889	1.54431	0
hsa-miR-183-5p	127.39	84.296	48.1107	22.9423	242.008	23.9084	13.2707	49.5052	54.5032	75.0115	28.3466	59.2965	155.46	71.0311
hsa-miR-184	17.8994	12.9528	15.6149	36.4782	3.99353	10.7905	13.2707	5.26651	10.606	171.772	5.34841	0.445838	35.0043	2.73196
hsa-miR-185-3p	15.8048	28.3728	24.2664	22.4834	15.9741	13.9642	28.6647	5.26651	38.8888	39.5031	50.2751	76.2383	20.5908	265.684
hsa-miR-185-5p	95.5902	147.415	70.2669	126.871	19.4352	17.3495	13.2707	100.696	43.0134	45.939	12.3013	77.2786	10.2954	44.0529
hsa-miR-186-5p	2593.88	981.74	598.218	376.712	5962.6	6721.64	10818.3	8481.82	6257.26	2988.03	6181.25	5967.25	7522.33	21879.6
hsa-miR-188-5p	1.14251	5.5512	3.79821	4.12961	1.33118	1.05789	0.530828	2.1066	1.17845	0.887711	2.49593	1.04029	0.51477	1.36598
hsa-miR-18a-3p	5.1413	8.224	2.32113	3.21192	2.39612	0	3.71579	0.21066	3.82996	7.32361	1.15882	9.21399	0	2.73196
hsa-miR-18a-5p	14.2814	17.476	16.4589	18.1244	5.85717	5.71263	5.8391	1.0533	29.4612	79.2282	42.8764	120.376	12.8692	70.3481
hsa-miR-1908-5p	15.6143	22.8216	26.1655	11.7006	3.19482	2.75052	7.43159	1.68528	22.0959	28.1848	57.852	68.8077	2.57385	85.7154
hsa-miR-190a-5p	12.5676	8.8408	3.37619	10.0946	1.06494	0.846315	0	0	6.18685	16.2007	4.90271	20.0627	0.51477	1.36598
hsa-miR-190b	4.18921	4.112	4.22024	5.0473	1.86365	1.05789	0	0.421321	4.12457	2.21928	2.58507	3.12087	3.08862	0.341496
hsa-miR-191-3p	2.47544	1.2336	1.68809	1.14711	0.798705	0.211579	1.59248	0.842642	1.76767	2.21928	3.20905	3.71532	0	2.04897
hsa-miR-191-5p	54408.1	32542.2	21165.7	15580.3	62296.3	43046.5	116490	15356.1	164238	136180	227859	133311	128504	185746
hsa-miR-192-5p	1783.46	828.979	629.237	378.318	47995.5	58001.6	23383.5	68398.7	10612.2	18829.7	14989.3	3776.25	29181.3	14225
hsa-miR-193a-3p	0	0.2056	0	0	1.06494	3.80842	7.43159	2.31727	1.76767	1.33157	2.31765	0.445838	2.05908	3.41496
hsa-miR-193a-5p	23.8023	21.9992	24.2664	19.7304	38.8703	13.1179	16.4557	24.8579	24.4528	50.8214	39.7565	28.0878	5.1477	8.19589
hsa-miR-193b-3p	1.33293	4.3176	2.32113	8.25922	58.0392	86.1125	57.8602	76.2591	32.1127	30.4041	17.2932	12.4835	37.5782	36.8815
hsa-miR-193b-5p	2.09461	1.8504	3.16518	1.60596	4.25976	12.4831	5.30828	14.7462	1.47306	2.88506	2.94163	1.48613	6.69201	0.341496
hsa-miR-194-3p	0	0.4112	0	0.229423	3.99353	4.44315	3.18497	3.15991	1.47306	1.77542	0.445701	0.743064	5.1477	0
hsa-miR-194-5p	25.7065	8.4296	9.91755	4.12961	139.773	169.475	16.4557	131.241	81.0183	50.5995	68.2814	14.8613	422.626	20.4897
hsa-miR-195-3p	0.761675	0.6168	0.633035	0.229423	6.65588	5.9242	4.77745	18.5381	3.82996	1.55349	3.11991	1.48613	2.57385	0
hsa-miR-195-5p	8.75926	4.9344	3.5872	2.9825	105.429	115.945	14.3323	100.906	55.3871	28.4067	27.9009	17.9821	19.0465	9.90337
hsa-miR-196a-5p	0.380837	1.028	3.37619	2.29423	0.266235	0	0	0	1.17845	0.443855	0.356561	0.148613	4.11816	0
hsa-miR-196b-5p	23.2311	40.5032	40.0922	39.9196	15.4416	6.55894	10.6166	0.631981	66.8769	40.8347	40.1131	50.2311	16.9874	16.3918
hsa-miR-197-3p	18.4706	26.728	10.5506	19.7304	24.2274	9.73262	19.6406	7.37312	129.629	118.287	46.7095	302.278	31.401	249.975
hsa-miR-197-5p	0.571256	0.6168	2.32113	4.81788	0.266235	0.846315	0	0	0	0.221928	0.17828	0.148613	0.51477	0.682991
hsa-miR-199a-5p	115.013	81.0064	42.4134	28.4484	375.125	229.351	331.236	337.057	533.248	383.269	730.415	508.404	289.301	380.085
hsa-miR-199b-3p	510.893	304.905	165.644	115.4	1718.01	2157.89	974.599	1710.56	2136.23	1656.02	2959.19	1908.93	1389.88	1055.9
hsa-miR-199b-5p	4.95089	3.7008	0.844047	0.229423	6.92211	4.02	3.71579	6.53047	12.3737	4.21663	9.18144	10.2543	12.3545	1.36598
hsa-miR-19a-3p	36.1796	20.56	22.3672	8.0298	132.319	224.062	333.36	131.663	256.018	329.784	244.868	205.086	425.2	471.947
hsa-miR-19b-3p	195.56	116.986	87.1479	40.3784	629.38	1206.21	1706.61	850.226	961.319	918.559	888.193	619.567	1430.55	2112.15
hsa-miR-200a-3p	0.571256	0.2056	0.211012	0.458846	3.19482	16.5031	19.1098	7.37312	21.5067	3.32891	11.1425	1.48613	5.1477	0.341496
hsa-miR-200b-3p	1.90419	4.112	2.11012	1.37654	5.3247	5.9242	0.530828	0.421321	11.4899	4.21663	8.37918	8.32231	13.384	0.682991
hsa-miR-200c-3p	0.952094	2.2616	1.68809	1.83538	0	0.211579	0	0	2.3569	4.88241	1.96108	2.97226	0	0.341496
hsa-miR-202-5p	0	0	0	0	0	3.38526	0	0	0.294612	2.88506	1.7828	1.04029	0	0
hsa-miR-203a-3p	0.571256	12.336	0.844047	3.90019	2.92859	6.34736	2.65414	2.73859	2.06228	3.77277	2.49593	0.297226	8.75109	0
hsa-miR-204-5p	4.57005	2.8784	1.89911	1.60596	66.5588	28.7747	20.1714	55.825	91.0351	56.3696	28.3466	48.5964	18.5317	74.446
hsa-miR-205-5p	2.09461	7.6072	0.844047	1.37654	1.33118	0.634736	3.18497	2.1066	3.24073	1.33157	0.445701	0.445838	0	0
hsa-miR-208b-3p	0.761675	0.2056	0.422024	0.229423	1.59741	2.75052	2.12331	2.52793	1.47306	0.221928	1.06968	0.148613	3.08862	0
hsa-miR-20a-3p	0.380837	0.4112	0.211012	0	0.266235	0.423157	0.530828	0	1.17845	3.55084	4.01131	1.1889	0	0
hsa-miR-20a-5p	97.6848	145.565	122.387	159.678	51.6496	50.3557	22.8256	6.10915	138.762	248.115	164.107	291.578	46.844	54.6393
hsa-miR-20b-5p	16.7568	18.0928	17.092	17.895	4.79223	1.90421	1.59248	0.631981	5.30302	8.87711	14.7973	9.21399	3.60339	4.78094
hsa-miR-210-3p	48.1759	78.3336	66.2577	84.4276	21.565	58.8189	83.8708	68.886	27.3989	43.054	63.9135	50.2311	54.5656	90.8378
hsa-miR-2110	11.4251	9.4576	10.3396	15.3713	1.33118	1.69263	4.77745	2.1066	5.59763	7.10168	21.6611	13.5238	12.3545	8.53739
hsa-miR-2114-3p	0	0	0	0	0.53247	1.05789	0	0.842642	0.589224	0.443855	2.94163	0	1.54431	0
hsa-miR-2114-5p	0	0	0	0	0	2.11579	1.06166	0.421321	0.294612	1.55349	1.24796	0	0.51477	0.341496
hsa-miR-211-5p	0.380837	0.2056	0	0.229423	1.06494	0.211579	0.530828	1.47462	1.17845	2.21928	0.356561	2.3778	0	3.75645
hsa-miR-212-3p	0.761675	0	0.211012	0	1.33118	1.90421	1.06166	1.47462	2.3569	0.665783	1.42624	1.63474	3.08862	0
hsa-miR-212-5p	0.380837	0	0	0	1.59741	0.846315	1.06166	1.68528	1.76767	1.99735	1.42624	2.22919	4.11816	1.70748
hsa-miR-21-3p	379.504	291.952	232.957	189.044	665.321	1941.87	2396.16	139.668	2333.92	2758.34	2948.13	1907.74	1921.12	4271.43
hsa-miR-214-3p	2.66586	2.2616	2.53214	2.75307	25.2923	26.6589	16.9865	26.7539	16.4983	7.76747	15.1538	6.9848	3.60339	2.04897
hsa-miR-214-5p	0.571256	0.4112	0.422024	0	14.1105	20.5231	24.4181	51.8225	5.89224	2.4412	7.04208	0.743064	2.57385	4.78094
hsa-miR-215-5p	74.8345	42.3536	30.1747	37.8548	29.0196	17.9842	6.36993	25.0686	44.4864	10.4306	14.8864	11.2946	24.1942	8.53739
hsa-miR-21-5p	5256.89	8648.15	6476.16	6271.27	10393.6	14094.7	8884.99	5249.66	22453.9	24418.7	28791	22472	24382.6	11870.7
hsa-miR-216a-5p	0	0	0	0	0	0.423157	0	3.15991	0.883836	1.99735	0.713122	0.148613	1.02954	1.02449
hsa-miR-218-5p	0	0	0	0	3.19482	4.86631	1.06166	6.74114	4.12457	1.33157	1.06968	0.743064	2.05908	0.341496
hsa-miR-219a-1-3p	1.90419	1.6448	3.79821	6.65326	1.06494	1.48105	1.06166	0.842642	1.76767	1.10964	1.06968	1.48613	0	0
hsa-miR-221-3p	986.94	1152.18	677.77	543.503	868.725	566.819	1330.78	168.107	2656.52	2156.91	3759.76	4064.71	1809.93	5473.49
hsa-miR-221-5p	47.0334	33.7184	23.8443	16.0596	60.4354	43.3736	26.0105	1.89594	87.7944	310.921	439.461	2194.12	181.714	258.171
hsa-miR-222-3p	552.976	548.952	439.327	284.026	310.963	271.456	651.325	91.216	907.994	852.646	877.585	1221.3	761.344	1013.9
hsa-miR-222-5p	0.571256	1.028	0	0.229423	0.266235	0.846315	0	0	1.47306	0	0.980542	0.445838	4.11816	0
hsa-miR-223-3p	419.873	283.522	120.699	154.402	868.725	428.235	292.486	267.117	2303.57	3500.46	1470.19	2885.76	1511.88	715.433
hsa-miR-223-5p	41.5113	84.296	71.955	77.3155	19.9676	24.7547	32.9113	13.0609	61.2793	50.1556	69.3511	52.3117	56.1099	18.4408
hsa-miR-22-3p	51121.9	39516.7	40603.1	28069.9	53266.7	98461.8	84130.3	98573.1	56196.1	21018.3	77164.1	25633.6	128855	41496.5
hsa-miR-224-5p	21.3269	27.9616	18.9911	8.0298	22.8962	10.3674	13.2707	4.63453	73.3584	16.8665	57.9411	34.7754	19.5613	10.5864
hsa-miR-22-5p	3.0467	1.8504	2.53214	2.29423	4.25976	8.67473	1.59248	2.52793	7.3653	11.7622	18.1846	18.7252	11.3249	7.5129
hsa-miR-2277-3p	0.190419	0	0.211012	0	0.798705	0.846315	2.12331	0.842642	0.589224	1.55349	1.51538	1.33751	2.57385	9.22038
hsa-miR-2277-5p	2.09461	1.8504	1.47708	1.37654	0.798705	0	1.59248	0	1.17845	1.77542	1.42624	1.93197	3.08862	9.22038
hsa-miR-2355-3p	0.761675	1.2336	0.422024	0.229423	0	0.846315	0	0.842642	1.47306	1.55349	1.06968	3.12087	1.02954	3.75645
hsa-miR-2355-5p	6.66465	9.0464	3.79821	1.83538	11.4481	14.1758	28.1339	3.37057	45.0756	41.5005	61.685	18.7252	39.1225	27.6611
hsa-miR-2392	0.571256	0.4112	0.633035	0	5.85717	3.80842	10.0857	0.842642	13.8468	32.8453	32.2688	63.7549	25.7385	30.0516
hsa-miR-23a-3p	291.531	159.546	111.625	100.946	256.118	368.993	260.105	210.028	882.952	662.898	810.463	743.51	1247.29	227.778
hsa-miR-23a-5p	12.5676	14.1864	15.6149	21.5658	1.86365	0	0.530828	0.421321	9.42758	14.6472	25.9398	26.7503	0	6.82991
hsa-miR-23b-3p	178.994	127.266	86.5148	102.552	143.234	199.73	57.3294	62.7768	662.877	516.426	472.532	525.495	643.462	221.631
hsa-miR-24-2-5p	1.71377	1.8504	0.844047	1.60596	3.72729	2.11579	1.59248	0.21066	8.54375	8.21132	10.162	3.41809	7.20678	5.12243
hsa-miR-24-3p	38.2742	35.1576	36.083	37.1665	116.345	152.125	63.6993	163.473	212.121	212.829	182.292	289.2	202.305	184.749
hsa-miR-2467-5p	2.47544	1.8504	0.633035	1.83538	6.12341	5.71263	11.6782	2.31727	10.9006	13.5376	16.2235	18.2794	15.4431	28.0026
hsa-miR-25-3p	3943	3189.06	2581.1	1622.02	3041.47	2684.09	1735.28	2133.78	3801.08	2264.33	2053.26	2473.36	6390.35	1124.2
hsa-miR-25-5p	21.5173	23.4384	24.2664	35.3311	2.66235	8.88631	14.8632	7.16246	7.07069	6.87976	12.4796	6.53896	26.2533	30.0516
hsa-miR-26a-1-3p	1.33293	0.4112	0	0	0.798705	0.211579	0	0.21066	3.53534	3.55084	0.891402	2.3778	2.05908	4.43944
hsa-miR-26a-5p	19642.5	19573.3	16937.3	8873.62	21997.9	19117.2	8452.37	2723.84	52512.5	32313.3	57293.4	33681.6	45907.2	15386.8
hsa-miR-26b-3p	8.188	10.0744	2.32113	3.90019	19.4352	5.9242	31.8497	12.2183	45.0756	143.587	65.9638	169.567	11.8397	111.669
hsa-miR-26b-5p	1157.56	2360.29	1879.27	1466.24	1548.16	1098.31	441.118	161.787	2573.14	2657.58	2759.69	1960.2	2728.28	488.339
hsa-miR-27a-3p	184.706	120.276	121.965	87.1807	669.315	1061.91	325.928	385.93	1679.58	2350.66	1823.72	1224.42	3256.43	970.872
hsa-miR-27a-5p	2.09461	1.8504	4.22024	3.21192	0.266235	2.32737	0.530828	1.47462	3.24073	3.10699	2.22851	1.93197	13.8988	4.78094
hsa-miR-27b-3p	3055.08	1907.35	1459.78	935.128	23186.4	65406.8	10298.6	29283.7	20940.4	14343.2	17325.6	6641.21	26360.3	5075.99
hsa-miR-27b-5p	16.9473	35.5688	24.8994	27.3013	25.2923	21.3695	14.8632	17.2742	30.9343	17.0884	16.4018	15.6043	25.7385	36.8815
hsa-miR-28-3p	3013.38	3235.53	2499.22	1781.93	2624.81	629.87	2547.44	2417.96	3599.57	2465.39	1239.05	3430.28	600.222	3844.22
hsa-miR-28-5p	155.762	224.104	164.378	192.256	72.4159	89.7094	54.1444	14.7462	220.959	145.141	217.056	85.601	252.237	40.638
hsa-miR-299-3p	0.952094	2.2616	0.844047	2.06481	3.19482	2.9621	1.59248	3.79189	2.94612	0.665783	5.79411	5.49867	0.51477	3.07346
hsa-miR-29a-3p	38.4646	28.5784	24.8994	25.0071	229.228	459.126	110.943	243.734	165.867	102.087	253.96	66.1327	493.149	78.2025
hsa-miR-29a-5p	0.380837	0	0	0.688269	0.53247	0.634736	0	0.21066	0.589224	0.221928	2.22851	0.594451	0.51477	1.36598
hsa-miR-29b-3p	2.09461	1.8504	1.26607	0.688269	1.86365	2.75052	2.12331	0.21066	6.77608	19.9735	49.7402	19.3197	9.26586	16.0503
hsa-miR-29c-3p	22.279	16.2424	13.5048	11.93	69.4874	154.664	40.3429	76.8911	72.4745	40.8347	96.8954	29.7226	141.047	47.1264
hsa-miR-29c-5p	1.71377	3.4952	0.633035	0.917692	19.1689	4.23157	15.9248	2.94925	25.9259	128.718	85.1289	120.228	1.02954	233.583
hsa-miR-301a-3p	292.864	295.242	270.306	161.055	274.755	166.301	188.444	50.9798	719.442	333.557	510.773	270.178	427.774	174.846
hsa-miR-301a-5p	0	0	0.422024	0	0.266235	0.211579	0.530828	0	0.589224	1.10964	1.42624	0.445838	1.02954	0.341496
hsa-miR-301b-3p	29.1341	15.2144	21.5232	7.11211	29.2859	16.08	15.394	4.21321	99.2842	36.1742	63.7353	30.7628	54.0508	34.8325
hsa-miR-3065-5p	0.952094	1.4392	0.844047	0.458846	1.33118	0.846315	0	0.21066	1.47306	0.665783	1.15882	0.594451	1.02954	1.70748
hsa-miR-3074-5p	5.90298	1.4392	1.68809	1.83538	1.33118	2.53894	5.30828	0.631981	1.47306	1.99735	4.01131	1.93197	6.17724	5.12243
hsa-miR-30a-3p	13.1389	21.588	19.2021	22.7129	123.001	163.339	92.8948	234.676	80.4291	28.8506	34.5864	31.5059	134.87	18.4408
hsa-miR-30a-5p	164.712	108.351	123.864	132.377	3821.27	6370	6186.26	9492.57	2439.98	1218.38	1511.73	1050.84	2341.17	1603.66
hsa-miR-30b-3p	1.33293	1.8504	0	1.60596	0.53247	0.846315	0	0	1.47306	3.55084	1.3371	5.94451	0.51477	1.70748
hsa-miR-30b-5p	40.94	17.0648	8.01845	15.1419	184.767	131.39	168.803	33.495	547.094	592.325	864.304	603.071	531.242	763.584
hsa-miR-30c-1-3p	19.4227	20.56	23.0003	22.0246	14.9092	15.8684	13.8015	5.26651	30.0504	21.527	32.5362	15.4557	35.5191	49.5169
hsa-miR-30c-2-3p	0.380837	1.2336	2.11012	2.9825	1.06494	3.80842	2.65414	2.73859	1.17845	1.55349	1.3371	2.97226	8.23632	12.2938
hsa-miR-30c-5p	195.179	85.1184	27.2205	36.4782	146.962	81.4578	78.0316	31.3884	447.81	537.287	407.103	685.699	419.023	492.778
hsa-miR-30d-3p	7.61675	5.5512	5.90833	3.44134	17.8378	29.1979	17.5173	21.9087	34.175	16.6446	35.6561	10.7001	32.9453	6.14692
hsa-miR-30d-5p	3756.77	3763.1	2658.33	2972.63	11328.8	8755.34	15168.4	7945.9	19652.1	9731.08	13384.1	16587.6	11094.8	25037.4
hsa-miR-30e-3p	167.378	268.308	171.975	159.449	739.867	443.892	506.409	415.633	941.58	708.615	611.858	493.246	1131.46	273.196
hsa-miR-30e-5p	2408.03	1634.11	1490.38	1093.89	5397.12	6993.95	5374.63	5340.66	7524.1	3581.47	6751.57	4483.94	8841.69	6988.02
hsa-miR-3120-3p	5.1413	4.9344	6.33035	4.81788	3.46106	2.53894	3.18497	0.421321	15.3198	9.54289	22.5525	12.9293	8.75109	2.73196
hsa-miR-3124-5p	0.190419	0.6168	0.211012	0.229423	0.798705	2.11579	3.71579	0.842642	1.76767	0.665783	1.87194	0.743064	2.05908	3.07346
hsa-miR-3127-5p	2.47544	4.112	5.27529	3.90019	0.266235	0.846315	0	1.47462	0.883836	0.887711	0.980542	1.48613	0.51477	0
hsa-miR-3130-3p	3.23712	1.6448	4.22024	7.57096	2.39612	4.23157	2.12331	3.15991	2.3569	1.99735	4.81357	4.607	2.05908	6.82991
hsa-miR-3130-5p	0.190419	0	0.211012	0.229423	0.53247	0.211579	0	0.21066	0.294612	1.77542	2.94163	1.33751	1.02954	3.41496
hsa-miR-3150b-3p	1.14251	0.6168	3.37619	6.65326	1.06494	0.846315	0.530828	1.68528	0.294612	0	0.267421	0.891677	5.66247	0.341496
hsa-miR-3157-3p	0.952094	0.4112	0.633035	0	1.06494	0.211579	0	0.631981	1.17845	0.221928	1.06968	0.148613	0	0
hsa-miR-3158-3p	13.1389	15.42	23.4223	16.9773	2.66235	0.423157	0	1.26396	1.76767	0.443855	1.42624	2.52642	0.51477	4.43944
hsa-miR-3159	0.190419	0.6168	1.05506	0.688269	1.33118	0	0	0	1.47306	2.21928	1.15882	0.445838	1.54431	0
hsa-miR-31-5p	1.14251	6.5792	8.44047	22.9423	0	1.48105	0.530828	0.631981	1.47306	0.443855	0.0891402	0	0.51477	0
hsa-miR-3161	0	0	0	0.917692	0	0	0	0	0	8.43325	5.79411	0	0	0
hsa-miR-3163	1.33293	3.2896	1.89911	2.06481	0.266235	0	0	0	0.294612	0	0.267421	0.148613	1.02954	0
hsa-miR-3168	16.5664	8.224	28.2756	17.895	24.4936	135.199	324.336	64.8834	40.3618	11.0964	56.0692	3.56671	208.997	119.865
hsa-miR-3173-5p	0.380837	0.4112	0	0	0	0	0	0	0	0.443855	0.267421	1.63474	0	0
hsa-miR-3174	5.33172	4.3176	7.80744	9.17692	2.39612	3.59684	3.71579	1.0533	4.41918	6.4359	5.97239	4.45838	7.20678	2.04897
hsa-miR-3175	1.14251	0.8224	0	0.688269	0.798705	0	0	0.631981	0	0.665783	1.51538	0.445838	0.51477	2.39047
hsa-miR-3176	11.2347	5.7568	17.725	10.0946	2.39612	6.34736	12.7399	5.47717	6.18685	0.221928	6.59638	3.12087	12.3545	5.12243
hsa-miR-3177-3p	6.85507	4.9344	4.22024	6.42384	1.06494	3.80842	2.12331	1.68528	5.59763	4.66048	11.0534	3.12087	12.8692	5.12243
hsa-miR-3180	0.190419	1.028	0.633035	2.52365	0.266235	1.48105	0.530828	1.68528	0.589224	0.665783	0.0891402	0.148613	1.54431	1.36598
hsa-miR-3182	5.1413	4.7288	8.86249	4.35903	31.682	155.087	55.7369	20.6447	1735.85	38.1716	169.01	26.3045	191.494	16.0503
hsa-miR-3188	2.47544	3.7008	1.68809	2.29423	0	0	0	0	0.589224	3.32891	4.63529	4.75561	1.02954	1.70748
hsa-miR-3200-3p	3.99879	2.8784	1.05506	0.688269	1.59741	1.69263	4.77745	1.68528	0.294612	0.443855	0.17828	0.594451	0	0
hsa-miR-3200-5p	11.2347	9.8688	13.0827	6.42384	0.798705	1.26947	2.12331	0.842642	0	0	0.17828	0	0	0
hsa-miR-320a	3606.91	5928.68	6555.5	11432.6	1852.46	2733.6	7726.73	2788.51	2645.32	1276.75	3958.27	3070.64	3379.98	16088.2
hsa-miR-320b	18.8515	38.8584	53.386	56.6675	9.31823	17.9842	24.9489	12.0076	7.07069	0.443855	9.27058	4.90422	22.1351	19.1237
hsa-miR-320c	317.238	522.224	997.031	1349.69	135.514	649.335	671.497	546.875	175	55.7038	263.766	91.9913	1069.69	417.991
hsa-miR-320d	8.188	11.308	19.8351	29.825	3.72729	10.3674	7.96241	8.63708	6.18685	2.88506	8.73574	5.20145	19.0465	2.39047
hsa-miR-320e	135.769	154.817	266.719	441.41	60.7016	142.181	226.133	114.178	91.3297	37.5058	131.036	149.207	140.532	688.796
hsa-miR-323a-3p	0.761675	0.6168	0.422024	0	0.53247	1.90421	0.530828	1.47462	5.30302	0.887711	6.15067	3.56671	1.54431	4.09795
hsa-miR-323b-3p	2.47544	2.8784	0.211012	1.60596	1.86365	0.211579	2.65414	0	5.59763	3.55084	13.6385	13.5238	0	49.1754
hsa-miR-324-3p	10.2826	14.392	12.6607	21.5658	5.85717	10.3674	6.36993	4.84519	11.7845	10.2087	13.4602	17.8335	8.75109	16.0503
hsa-miR-324-5p	15.9952	17.6816	15.1928	26.8425	2.66235	4.02	3.71579	2.1066	15.0252	16.4226	13.9059	15.4557	3.60339	23.9047
hsa-miR-32-5p	2.47544	0.4112	0	0	2.92859	3.17368	0.530828	0.421321	5.0084	2.4412	5.97239	2.08058	13.384	0
hsa-miR-326	43.0346	38.8584	17.092	23.4011	13.3118	12.06	38.2196	4.63453	84.8483	110.964	68.5488	416.413	35.5191	723.971
hsa-miR-328-3p	28.9436	18.2984	5.48631	9.40634	6.65588	2.9621	5.30828	0.631981	54.7978	19.0858	13.9059	114.432	10.2954	123.621
hsa-miR-329-3p	0.190419	0.2056	0	0	0.266235	0.211579	2.12331	0	0.883836	0.443855	1.96108	6.09312	0	12.2938
hsa-miR-330-3p	5.33172	3.4952	5.27529	2.75307	1.33118	0.846315	5.8391	0.21066	4.41918	2.66313	3.74389	5.7959	1.54431	8.19589
hsa-miR-330-5p	4.95089	5.14	2.53214	4.12961	3.19482	1.48105	6.36993	1.0533	12.9629	4.88241	14.0842	7.13341	10.8102	7.17141
hsa-miR-331-3p	7.04549	17.2704	4.64226	15.3713	44.9937	0.634736	4.77745	4.21321	30.6396	42.6101	19.9674	108.785	2.05908	66.2501
hsa-miR-335-3p	11.0443	2.4672	1.47708	0.688269	40.2015	17.561	10.0857	9.90104	126.094	93.2096	77.9085	289.052	23.1646	20.4897
hsa-miR-335-5p	60.934	51.6056	65.6247	32.8075	82.0004	141.546	64.2301	99.0104	180.892	56.1477	138.078	77.7245	105.013	73.763
hsa-miR-337-5p	0.190419	0	0.211012	0	0.53247	0.211579	0	0.21066	0.589224	1.10964	3.38733	3.86393	0	0.341496
hsa-miR-338-3p	9.33052	6.9904	3.79821	2.75307	9.58446	16.2916	12.209	10.3224	33.2912	17.7542	37.4389	16.0502	27.2828	12.2938
hsa-miR-338-5p	9.71135	9.0464	4.85327	4.12961	3.46106	8.88631	5.8391	2.52793	17.0875	63.2494	68.638	100.908	47.3588	63.1767
hsa-miR-339-3p	58.8394	46.4656	52.7529	41.5255	25.8248	31.7368	110.943	22.7513	84.259	58.145	135.85	64.4979	80.3041	262.269
hsa-miR-339-5p	22.6598	17.476	10.1286	17.4361	12.2468	3.59684	24.4181	0.421321	67.4661	59.0328	50.6316	101.354	8.23632	182.017
hsa-miR-33a-3p	0	0	0	0	0	0.634736	0	0	0.883836	0.887711	1.96108	1.93197	3.08862	2.39047
hsa-miR-33a-5p	1.52335	1.028	2.11012	0.229423	2.39612	5.28947	5.8391	0.421321	10.0168	5.10434	13.7276	5.7959	6.17724	12.9768
hsa-miR-33b-5p	6.0934	5.3456	4.43125	3.44134	10.3832	31.9484	9.5549	25.0686	17.3821	7.32361	19.8783	4.75561	7.20678	31.4176
hsa-miR-340-3p	3.80837	2.056	0.211012	1.14711	9.31823	4.02	4.24662	0	22.9797	29.9602	32.8036	36.4101	26.2533	22.8802
hsa-miR-340-5p	247.925	725.562	543.988	402.867	574.535	643.199	679.99	300.402	1448.61	1753.01	1455.75	1153.83	1058.88	1055.56
hsa-miR-342-3p	88.9255	73.8104	36.083	96.587	176.78	122.504	154.471	121.762	378.871	364.183	306.999	361.872	639.859	362.327
hsa-miR-342-5p	30.0862	26.728	71.322	142.013	6.92211	19.8884	12.209	8.21576	10.606	2.66313	3.92217	2.08058	89.5699	0
hsa-miR-345-5p	67.0274	24.2608	19.4131	18.5833	115.546	175.61	186.851	155.257	124.621	83.0009	108.038	37.4504	496.753	138.989
hsa-miR-34a-5p	1.52335	1.4392	1.47708	1.37654	12.513	27.0821	5.30828	15.5889	23.8636	14.4253	23.9787	7.43064	4.11816	3.41496
hsa-miR-34c-5p	1.33293	1.2336	2.11012	0.688269	2.66235	2.75052	2.12331	2.31727	6.18685	0.443855	1.24796	0.594451	8.75109	0
hsa-miR-3605-5p	5.71256	4.9344	4.43125	6.19442	7.45458	10.5789	4.24662	18.7488	13.8468	2.66313	6.50724	3.56671	91.1143	2.73196
hsa-miR-3607-3p	0	0.2056	0	2.75307	0	0	0	0	0	0	0	0	0.51477	0
hsa-miR-3609	0	0	0	0	0.266235	0	0	0	0.883836	0	0	0.148613	27.7976	0
hsa-miR-361-3p	21.1365	19.3264	17.514	27.7602	14.1105	5.28947	17.5173	12.6396	33.5858	19.0858	29.3271	34.3295	17.5022	17.7578
hsa-miR-3614-5p	3.23712	1.8504	1.05506	4.35903	3.46106	3.38526	7.96241	7.37312	3.53534	7.10168	1.60452	0.743064	10.2954	11.6108
hsa-miR-3615	73.8825	65.1752	50.8538	55.7498	11.7143	13.9642	58.9219	8.0051	49.4948	20.8612	27.4552	58.8507	139.503	67.9576
hsa-miR-361-5p	47.9855	47.288	23.4223	15.6008	162.403	150.432	74.3159	68.0433	412.751	743.458	733.981	771.895	258.929	106.888
hsa-miR-3620-3p	0.571256	0.8224	0.633035	0.688269	1.33118	0	0	0.21066	3.53534	8.43325	4.54615	5.7959	1.02954	9.90337
hsa-miR-3620-5p	2.47544	0.8224	2.53214	3.21192	0.53247	0.423157	0	0	0.294612	0.665783	0.891402	1.1889	0.51477	12.9768
hsa-miR-362-3p	0.571256	0	0	0.229423	1.33118	1.90421	0.530828	0.842642	2.3569	1.55349	1.96108	0.297226	3.60339	0
hsa-miR-362-5p	19.2323	38.4472	14.3488	26.6131	17.039	2.11579	12.209	0.631981	54.5032	417.446	345.329	420.574	39.6373	362.327
hsa-miR-363-3p	166.997	55.9232	36.9271	19.7304	96.9096	112.983	45.1203	40.6575	58.6278	44.1636	107.681	51.7172	204.878	16.7333
hsa-miR-3656	1.14251	0.6168	2.74315	1.14711	0	0	0	0	0.294612	0	0.534841	0.594451	15.4431	0.341496
hsa-miR-365a-3p	0.190419	0.6168	0	0	2.92859	1.48105	0.530828	1.89594	2.3569	2.88506	0.267421	1.78335	0	2.39047
hsa-miR-3661	2.47544	1.4392	1.89911	4.12961	1.33118	0.634736	3.18497	0.21066	1.47306	0.665783	2.22851	0.891677	2.57385	2.73196
hsa-miR-3677-3p	7.04549	3.084	4.43125	4.81788	2.66235	4.44315	5.30828	1.89594	4.41918	5.99205	15.243	10.5515	14.4136	44.3944
hsa-miR-3679-5p	0.380837	0.8224	1.68809	1.37654	0.266235	0.423157	0	0	1.76767	2.4412	0.802262	2.67503	3.08862	0
hsa-miR-3688-3p	0.761675	0.8224	0.422024	0	1.33118	1.69263	1.59248	0.421321	1.17845	1.10964	1.06968	1.78335	0.51477	3.07346
hsa-miR-369-3p	0	1.028	0.422024	0.229423	1.33118	1.48105	2.12331	0.21066	2.3569	2.66313	6.95294	5.49867	3.08862	2.04897
hsa-miR-369-5p	2.28502	5.14	3.5872	1.60596	0.798705	4.02	3.18497	1.68528	2.3569	0.665783	3.56561	2.22919	3.08862	0
hsa-miR-370-3p	16.5664	40.092	19.8351	75.939	13.3118	12.4831	27.603	4.42387	21.8013	4.66048	33.2493	25.4128	8.75109	101.766
hsa-miR-371b-5p	2.47544	2.4672	0.844047	1.83538	0	2.53894	0.530828	1.0533	1.17845	0.665783	2.22851	0.297226	29.3419	0
hsa-miR-373-3p	2.09461	0.6168	0	0	0.798705	0.423157	1.59248	0.631981	0	0.665783	0.445701	0	1.02954	0
hsa-miR-374a-3p	8.37842	9.252	6.33035	5.965	12.513	20.5231	8.49324	4.63453	57.4493	120.063	84.2375	82.1829	53.0213	25.2707
hsa-miR-374a-5p	29.8957	10.28	9.70654	3.67077	78.0069	50.3557	21.7639	30.3351	167.634	193.077	178.459	99.5706	106.557	64.2012
hsa-miR-374b-3p	0.952094	0.8224	0.633035	0.229423	0.266235	0.423157	0	0	2.65151	1.55349	1.69366	1.48613	3.60339	0
hsa-miR-374b-5p	73.1208	51.4	16.8809	18.1244	134.182	71.9368	25.4797	11.165	575.672	898.141	979.384	506.026	170.904	129.085
hsa-miR-375	304.48	376.454	312.297	618.524	491.47	777.34	836.053	1276.39	110.185	295.386	304.86	33.5865	337.689	129.085
hsa-miR-376a-3p	0.190419	1.4392	0	0.458846	1.06494	4.23157	2.12331	1.68528	1.47306	0.887711	3.03077	1.1889	1.02954	5.80542
hsa-miR-376a-5p	0.380837	0.8224	0.633035	0.458846	0	0	0.530828	0	0	0.221928	1.3371	2.08058	0	0
hsa-miR-376b-3p	0	0.4112	0.211012	0	0	0.211579	0	0	0.294612	0	1.7828	0.297226	0	0
hsa-miR-376c-3p	0.761675	3.2896	0.422024	1.60596	3.46106	4.23157	1.06166	2.94925	5.0084	4.21663	10.162	11.146	2.05908	16.0503
hsa-miR-377-3p	0.380837	0.4112	0	0	1.33118	3.59684	2.12331	2.31727	6.18685	2.21928	5.25927	2.22919	0	8.87888
hsa-miR-377-5p	1.52335	3.7008	1.05506	4.35903	1.06494	1.69263	2.12331	1.47462	0.883836	0.665783	4.27873	8.47093	1.02954	9.22038
hsa-miR-378a-3p	934.194	1417.41	2000.6	2234.35	4635.42	13568.1	13857.3	13126.3	1650.12	1306.27	3685.32	948.298	7964	4043.31
hsa-miR-378a-5p	0.380837	0.6168	0	0.458846	3.19482	2.75052	6.36993	3.58123	3.53534	3.77277	4.63529	6.83619	0	8.87888
hsa-miR-378b	1.52335	2.056	1.47708	0.229423	3.46106	23.0621	6.36993	9.90104	3.53534	9.32096	8.55746	3.71532	9.26586	38.589
hsa-miR-378d	0.952094	2.6728	3.37619	1.60596	7.18835	21.581	15.9248	13.2716	2.94612	0.665783	7.13122	1.1889	9.78063	6.48842
hsa-miR-378f	0	0.4112	1.05506	0.688269	4.25976	10.1558	9.5549	7.58378	0.883836	0.887711	3.47647	1.04029	3.08862	2.73196
hsa-miR-378g	0.190419	0.6168	1.47708	2.9825	6.92211	16.08	17.5173	16.4315	1.47306	0.443855	4.90271	0.297226	11.3249	3.75645
hsa-miR-379-3p	0.380837	0	0.211012	0	0.53247	0.634736	0	0.21066	0.883836	0	1.87194	0.297226	0	0
hsa-miR-379-5p	0.761675	0.4112	0.422024	0.229423	0	0	0	0.21066	1.17845	0.665783	1.15882	2.67503	0.51477	0
hsa-miR-380-3p	0	0	0	0	0	0	0	0	0	0.443855	1.24796	0.297226	0	0
hsa-miR-381-3p	11.4251	31.2512	11.8167	17.4361	70.0198	62.2041	141.2	41.2895	84.8483	37.5058	127.114	68.9563	24.7089	104.156
hsa-miR-382-3p	0	0	0	0.229423	1.06494	1.05789	2.12331	0.631981	2.94612	1.33157	2.94163	2.97226	0	8.19589
hsa-miR-382-5p	3.42754	13.364	5.48631	22.0246	1.33118	1.05789	1.59248	0.842642	5.89224	1.77542	4.18959	6.68757	0	11.9523
hsa-miR-383-5p	0	0.2056	0.211012	0.229423	1.59741	4.65473	7.96241	8.42642	2.06228	0.665783	0.623982	0.445838	0	1.36598
hsa-miR-3909	1.33293	0	0.633035	0.917692	3.99353	5.28947	2.65414	3.15991	2.06228	1.10964	2.22851	0.891677	15.4431	0
hsa-miR-3912-3p	1.14251	2.056	1.89911	1.37654	2.12988	5.28947	1.59248	1.0533	1.76767	1.99735	1.7828	1.63474	4.11816	0
hsa-miR-3913-5p	1.52335	1.8504	2.11012	2.52365	1.59741	2.75052	3.18497	2.73859	2.94612	1.10964	0.980542	2.52642	1.02954	3.07346
hsa-miR-3928-3p	5.1413	4.3176	7.38541	8.94749	2.39612	4.86631	10.0857	2.52793	10.606	3.77277	7.93348	8.91677	7.20678	16.3918
hsa-miR-3939	0.571256	0.4112	0.844047	0.229423	0.53247	0	0	0.842642	0.589224	0.665783	1.15882	0.297226	0	0
hsa-miR-3960	0.761675	3.9064	4.43125	4.58846	1.06494	0.423157	1.59248	0.21066	1.17845	0	0.534841	0.594451	648.095	0.682991
hsa-miR-409-3p	129.104	351.37	154.461	236.764	177.579	112.771	399.182	176.323	222.137	100.533	316.626	451.04	36.5487	924.087
hsa-miR-409-5p	1.52335	3.7008	0.422024	0.229423	13.578	3.59684	4.77745	1.26396	3.24073	8.87711	42.2525	180.267	8.23632	182.7
hsa-miR-410-3p	44.3676	83.0624	46.8446	37.3959	145.364	126.736	101.919	30.7564	147.601	79.672	293.271	115.918	109.646	81.6174
hsa-miR-411-5p	12.7581	13.7752	8.22946	11.2417	7.72082	27.5052	11.1474	3.37057	27.6935	9.32096	41.4502	14.8613	31.9157	16.3918
hsa-miR-421	94.0668	120.07	91.5791	73.1859	86.5264	99.442	47.2437	39.6042	131.397	70.1291	144.318	50.3797	126.633	28.0026
hsa-miR-423-3p	1046.16	1311.32	1079.75	1313.9	245.735	780.302	1588.24	152.94	1001.68	1088.78	1939.51	1442.73	3110.75	3557.36
hsa-miR-423-5p	15066.3	18473.8	33229.9	31223.1	3728.89	14171.1	9560.73	5596.62	3525.62	1541.29	8069.06	1318.79	67444.1	1865.25
hsa-miR-424-3p	5.52214	2.056	3.37619	1.37654	5.05847	6.34736	2.65414	9.0584	5.0084	4.43855	9.18144	5.20145	6.17724	6.48842
hsa-miR-424-5p	3.0467	2.056	0.633035	0.458846	10.6494	19.4652	4.77745	13.6929	12.3737	17.0884	27.99	12.7807	67.9496	1.70748
hsa-miR-425-3p	10.8539	18.7096	11.1836	25.2365	16.5066	19.0421	17.5173	4.63453	27.6935	33.733	49.2945	51.5686	35.0043	103.473
hsa-miR-425-5p	1024.45	724.74	460.217	312.703	457.924	345.508	458.104	201.181	767.17	629.387	1523.76	1571.13	501.386	1522.39
hsa-miR-4286	5.1413	6.3736	2.74315	7.80038	11.7143	3.59684	7.43159	2.31727	50.9679	91.6561	36.1909	193.791	3.60339	395.11
hsa-miR-429	0.761675	1.028	0.633035	0.458846	6.92211	15.8684	11.6782	7.58378	19.739	2.88506	7.66606	2.3778	5.66247	0.682991
hsa-miR-4306	10.473	11.7192	6.75238	10.7829	2.12988	3.38526	0	6.9518	2.65151	1.55349	0.891402	5.05283	6.17724	1.02449
hsa-miR-431-3p	0.571256	0.6168	0.211012	1.83538	1.86365	2.11579	4.24662	0.631981	0.589224	1.33157	5.08099	1.63474	1.02954	2.39047
hsa-miR-431-5p	7.42633	8.8408	5.90833	6.19442	9.58446	14.3874	21.7639	2.73859	15.909	7.54554	52.6819	17.6849	14.9283	27.6611
hsa-miR-4317	0.571256	0	0.633035	0.688269	0	0.423157	0	0	1.47306	1.33157	1.60452	1.33751	2.57385	0
hsa-miR-432-3p	0	0.2056	0	0	0	0	0	0	0	1.55349	0.267421	0.743064	0	10.2449
hsa-miR-432-5p	35.037	117.398	80.1845	119.759	20.2339	16.08	7.96241	8.84774	28.872	5.32626	24.6918	27.3447	16.9874	7.5129
hsa-miR-4326	3.42754	0.8224	0.211012	0.917692	1.06494	0	0	0.421321	4.12457	1.55349	2.40679	2.67503	0	3.41496
hsa-miR-433-3p	3.99879	9.8688	2.95416	10.324	1.33118	0.846315	3.71579	0.421321	5.0084	5.32626	18.5412	38.1935	0	17.4163
hsa-miR-4433a-3p	29.7053	55.512	29.9637	114.023	3.99353	2.9621	5.30828	0.421321	22.6851	27.741	27.0095	25.8586	8.23632	32.1006
hsa-miR-4435	20.1844	30.84	21.3122	12.3888	6.38964	8.03999	5.8391	1.26396	21.5067	11.3183	18.8086	4.607	12.3545	5.80542
hsa-miR-4446-3p	107.777	232.328	278.536	478.576	35.9417	26.4473	56.7985	6.31981	60.3955	53.9284	92.9732	60.4854	53.0213	83.6664
hsa-miR-4448	19.4227	25.0832	38.1931	27.3013	14.1105	26.0242	39.2812	4.00255	119.023	31.2918	25.5832	28.8309	71.0382	47.1264
hsa-miR-4466	2.85628	5.7568	8.22946	12.1594	1.06494	2.53894	2.12331	0.421321	2.06228	1.99735	4.99185	2.82364	1.02954	22.8802
hsa-miR-4467	0	1.028	4.43125	0	0	0.423157	2.65414	0	1.17845	0.665783	0.713122	0.148613	0.51477	0
hsa-miR-4482-3p	4.18921	0	0.844047	0	0	0	1.59248	0	0	0	1.3371	0	39.1225	0
hsa-miR-4488	0.190419	0.2056	0.422024	0	0.798705	0	0	0.842642	1.76767	0.221928	0.0891402	0.743064	72.5825	2.04897
hsa-miR-4492	0.190419	0	0.211012	0.688269	0	0.211579	0	0.842642	0.589224	0	0.17828	0	95.7472	0
hsa-miR-449a	0	0	0	0.458846	0.53247	0.423157	0	0.421321	1.17845	6.87976	0.267421	0.148613	0.51477	0
hsa-miR-449b-5p	0.571256	2.2616	2.95416	0	0.53247	0.423157	0	0.21066	0	0	0.0891402	0	1.02954	0
hsa-miR-4507	0.380837	0.6168	1.26607	2.9825	0.266235	0	0	0	0.294612	1.10964	0.0891402	0.445838	0	0.682991
hsa-miR-4508	0.380837	0.8224	0	0.458846	0.53247	0.211579	1.59248	0.21066	0.589224	0.221928	0.0891402	0.148613	31.401	0.341496
hsa-miR-450a-5p	1.90419	1.028	0.844047	0.229423	2.39612	3.17368	1.06166	4.63453	3.82996	2.66313	6.15067	4.90422	3.60339	0
hsa-miR-450b-5p	2.09461	0.6168	0.211012	0	20.5001	16.5031	2.65414	13.9036	14.436	10.6525	19.5217	10.8487	105.013	0
hsa-miR-4511	2.09461	1.6448	1.05506	0.229423	2.39612	1.05789	1.59248	0.842642	2.65151	1.55349	2.40679	4.30977	3.08862	0.682991
hsa-miR-4516	0.571256	0.8224	1.26607	1.83538	0	0.846315	0.530828	2.31727	1.17845	0.443855	0.17828	0.297226	62.2871	2.04897
hsa-miR-451a	12867.7	11400.9	6562.68	4178.94	9961.45	14655.4	4488.68	3748.28	2856.26	983.805	2344.48	2640.55	7455.93	1059.66
hsa-miR-4523	0.571256	0.6168	1.05506	2.29423	0	0	0	0	1.76767	0.887711	2.49593	3.41809	0	12.6353
hsa-miR-452-5p	3.80837	3.2896	2.11012	1.83538	1.33118	9.73262	7.96241	6.10915	3.82996	2.21928	5.25927	1.78335	3.08862	2.73196
hsa-miR-4532	1.90419	2.2616	2.11012	5.27673	7.72082	5.9242	28.1339	1.47462	6.77608	1.55349	0.356561	2.3778	26.2533	19.4652
hsa-miR-454-3p	59.7915	89.0248	81.6616	72.2682	24.7599	15.4452	7.43159	3.15991	76.5991	62.1397	66.5877	79.3592	38.093	11.6108
hsa-miR-454-5p	10.0922	4.3176	1.26607	2.29423	13.3118	5.50105	5.30828	1.68528	29.4612	18.1981	24.5136	19.7655	10.8102	4.09795
hsa-miR-455-3p	0	0	0	0	4.79223	3.17368	0	0.842642	3.53534	0.887711	1.15882	0.148613	9.78063	0.341496
hsa-miR-455-5p	0	0	0	0	14.6429	6.9821	4.77745	8.0051	3.53534	2.21928	0.623982	0.445838	7.20678	1.36598
hsa-miR-4634	0	0	0	0.917692	3.19482	0	0	2.73859	2.94612	0.443855	0	0	0	0
hsa-miR-4642	0.380837	0.8224	0.633035	1.60596	1.06494	0.423157	0.530828	0.421321	0.883836	0.443855	0.891402	3.26948	0	2.39047
hsa-miR-4645-3p	0.571256	0.6168	0.211012	0	0.266235	0.634736	0.530828	0.421321	0.294612	1.33157	1.24796	1.93197	1.02954	3.75645
hsa-miR-4646-5p	0.571256	1.2336	4.00922	2.52365	0.266235	1.26947	6.36993	0.21066	0.294612	0.221928	1.06968	0.148613	3.08862	0.341496
hsa-miR-4654	0.761675	1.028	0.844047	0.688269	0.266235	0.423157	0.530828	0.21066	1.47306	0.443855	1.42624	1.1889	1.02954	8.19589
hsa-miR-4661-5p	0.761675	1.4392	1.68809	1.83538	0	1.05789	1.06166	0	0.589224	1.10964	1.42624	1.1889	0.51477	0
hsa-miR-4662a-5p	1.71377	0.8224	0.633035	0	2.39612	3.80842	2.12331	11.3757	1.76767	2.88506	3.38733	2.97226	9.78063	1.70748
hsa-miR-4664-3p	0.190419	0	0	0.229423	0	0	0.530828	0.631981	0.294612	0.221928	0.713122	0.297226	1.54431	3.75645
hsa-miR-4665-5p	0.952094	0.6168	0.211012	0.458846	0	0	0.530828	0.421321	0.589224	0.221928	0.980542	1.33751	0	4.78094
hsa-miR-4677-3p	5.71256	4.7288	2.32113	5.0473	11.4481	8.25157	27.0722	7.37312	19.739	25.5217	29.238	26.3045	27.7976	23.5632
hsa-miR-4687-5p	0.190419	1.4392	0	0.229423	0	0	1.06166	0.421321	2.3569	0.665783	0.980542	4.30977	0.51477	2.73196
hsa-miR-4688	1.14251	2.8784	2.32113	0.688269	0.266235	0.634736	0	0	2.06228	0	2.05022	1.63474	4.63293	0.682991
hsa-miR-4707-3p	0.952094	0	1.89911	1.83538	0.798705	0.423157	0	0	2.06228	3.55084	0	0	0.51477	3.07346
hsa-miR-4717-3p	0.380837	0	0	0	0.53247	0.211579	0	0.842642	1.76767	0.443855	0.356561	1.93197	1.02954	3.07346
hsa-miR-4732-3p	23.0407	36.5968	20.4681	16.7479	1.33118	0.846315	4.77745	1.47462	0.294612	0	0.267421	0.445838	0.51477	0
hsa-miR-4732-5p	14.2814	23.0272	42.8354	41.5255	3.46106	6.13578	6.90076	2.31727	1.17845	0.221928	0.802262	0.445838	26.2533	0
hsa-miR-4738-3p	0.190419	0.4112	0.211012	0.229423	0	0	0	0.21066	0.589224	0.221928	0.445701	3.71532	2.57385	6.82991
hsa-miR-4746-5p	6.85507	3.9064	1.47708	0.688269	2.12988	0.846315	5.30828	1.0533	5.0084	1.99735	6.95294	6.68757	3.08862	9.22038
hsa-miR-4750-5p	0	1.6448	1.26607	2.52365	0	0	0.530828	0	2.65151	1.99735	3.20905	1.78335	0.51477	10.5864
hsa-miR-4770	0	0.2056	0.422024	0	7.18835	9.73262	3.71579	9.26906	7.65991	7.10168	3.03077	4.16116	6.17724	0.682991
hsa-miR-4772-5p	0.380837	0	0	0.229423	0.798705	2.9621	0.530828	0.21066	0.294612	0	0.267421	0.148613	6.17724	0
hsa-miR-4775	1.14251	1.2336	0.422024	0.229423	3.46106	2.75052	0.530828	1.26396	5.59763	5.32626	4.72443	2.67503	3.08862	1.36598
hsa-miR-4781-3p	1.33293	0.2056	1.05506	0.688269	1.06494	0	0	0	1.17845	0.221928	1.06968	0.743064	0	0
hsa-miR-4785	1.71377	2.056	2.74315	3.44134	1.86365	5.07789	11.1474	0.842642	5.0084	4.88241	11.1425	3.26948	6.69201	40.2965
hsa-miR-4786-5p	0.761675	2.2616	1.47708	1.14711	0.266235	1.48105	4.77745	0.842642	4.12457	5.10434	4.10045	2.22919	5.1477	10.2449
hsa-miR-4800-5p	0.190419	0	0.422024	0	0.266235	3.17368	0.530828	2.52793	0.294612	0.665783	0.713122	0	1.54431	0
hsa-miR-4804-5p	0.380837	0.4112	0	0.688269	0	0	0	0	0.294612	0.665783	1.51538	1.33751	0	0
hsa-miR-483-3p	0.380837	1.4392	0	0.458846	1.86365	1.48105	5.30828	4.21321	2.65151	1.77542	1.24796	1.78335	3.08862	0.341496
hsa-miR-483-5p	19.0419	23.644	23.4223	19.7304	33.0132	49.2978	106.166	37.0762	7.3653	9.76482	61.3285	10.1057	39.6373	28.3441
hsa-miR-484	210.222	215.469	156.993	208.775	52.7145	62.8389	63.6993	21.2767	199.158	208.834	164.999	550.759	190.465	313.834
hsa-miR-485-3p	0.952094	0.6168	0	0.458846	1.33118	0	0	0	0.883836	0.665783	2.58507	4.75561	0	0.341496
hsa-miR-485-5p	9.33052	27.5504	29.5416	28.219	4.79223	3.59684	7.43159	7.37312	4.41918	1.33157	9.538	7.57925	3.08862	18.7823
hsa-miR-486-3p	365.794	402.565	979.939	705.705	59.9029	65.801	29.1955	14.5356	30.345	42.832	41.0936	72.0772	62.2871	35.174
hsa-miR-486-5p	612245	581077	589077	598055	267028	183061	251295	214774	142120	277061	97799.7	288536	117642	318597
hsa-miR-487a-3p	0.190419	0.4112	0.422024	0	0.798705	0.423157	0.530828	0	0.589224	0.221928	1.87194	0.148613	0.51477	0
hsa-miR-487b-3p	2.47544	7.4016	3.16518	5.0473	1.86365	1.90421	2.65414	0	8.54375	0.665783	6.06153	11.4432	1.02954	8.53739
hsa-miR-490-3p	0.190419	0	0.844047	0	9.8507	5.9242	29.7263	24.6473	3.24073	6.87976	31.6448	1.78335	0.51477	9.22038
hsa-miR-490-5p	0	0.2056	0.844047	0	1.06494	0.423157	0.530828	0.631981	0.294612	2.88506	7.04208	0	0.51477	1.02449
hsa-miR-491-5p	0.571256	1.2336	0.422024	2.52365	0.266235	0.634736	0	0.631981	1.76767	1.77542	2.13937	2.82364	0.51477	8.19589
hsa-miR-493-3p	3.99879	11.7192	7.1744	10.324	5.59094	7.82841	10.0857	6.10915	5.0084	1.33157	9.89456	3.56671	2.57385	4.78094
hsa-miR-493-5p	3.99879	13.1584	9.49553	6.19442	11.1819	9.52104	3.71579	1.26396	17.3821	8.65518	30.0403	20.5086	10.2954	0
hsa-miR-494-3p	0.571256	3.084	0.633035	0.458846	3.46106	3.17368	2.65414	1.26396	1.47306	2.88506	23.2656	6.09312	1.54431	7.17141
hsa-miR-495-3p	1.52335	2.056	1.26607	1.83538	0.798705	1.69263	1.06166	0	1.76767	2.66313	4.10045	10.5515	2.57385	11.9523
hsa-miR-497-5p	3.99879	3.2896	2.95416	1.60596	15.9741	41.681	27.603	35.8123	14.1414	5.32626	38.6869	3.12087	18.0169	11.2694
hsa-miR-499a-5p	0	0	0.422024	0.688269	0.266235	1.05789	0	0.842642	1.47306	0.443855	1.51538	0.594451	4.11816	0
hsa-miR-5001-3p	0.190419	0.2056	0	0.229423	0	0.423157	0	0.21066	0.294612	0	0.17828	0.445838	0	4.43944
hsa-miR-500a-3p	192.513	162.835	159.103	169.773	179.709	215.81	384.85	161.155	259.259	255.217	426.714	331.852	393.799	468.532
hsa-miR-5010-5p	8.56884	33.924	55.4961	64.009	1.86365	10.1558	12.209	0.421321	1.47306	3.10699	7.84434	0.891677	35.0043	0.341496
hsa-miR-501-3p	81.88	90.2584	52.3309	46.8023	244.67	126.524	166.149	180.536	131.986	521.086	402.379	1261.57	838.56	4338.7
hsa-miR-501-5p	1.90419	3.9064	3.16518	4.35903	0.266235	0.211579	0	0	1.47306	0.443855	0.0891402	1.93197	0.51477	0
hsa-miR-502-3p	23.6119	25.0832	17.303	16.0596	33.5456	38.0842	18.0481	36.6549	12.9629	22.6366	56.4258	54.8381	96.7767	46.4434
hsa-miR-503-5p	0.380837	0	0	0.229423	0	0	0.530828	0.21066	0.294612	3.10699	1.24796	1.04029	0	3.41496
hsa-miR-505-3p	3.23712	1.2336	1.05506	2.06481	2.39612	9.30946	7.43159	6.9518	11.1953	11.9841	13.5493	22.1433	27.2828	17.0748
hsa-miR-505-5p	3.0467	4.7288	5.27529	12.6183	1.59741	1.69263	0.530828	0.421321	0.589224	1.33157	1.60452	2.67503	1.02954	0
hsa-miR-511-5p	0.761675	0	0	0.229423	0.266235	1.48105	0.530828	4.84519	0.883836	0.665783	0.534841	0	1.02954	0
hsa-miR-512-3p	0.571256	0.4112	0.211012	1.37654	0.266235	1.48105	0	6.31981	0.589224	11.7622	1.24796	0.594451	6.17724	0.341496
hsa-miR-5187-5p	1.33293	1.8504	0.844047	1.60596	1.06494	0	1.59248	0	2.06228	0.443855	2.49593	1.33751	1.54431	0
hsa-miR-5189-5p	0	1.8504	0.633035	0	0	0	0	0	1.76767	0.887711	1.42624	0.891677	0.51477	0
hsa-miR-5190	0	0	0	0	0	0	0.530828	0	0.589224	1.10964	1.7828	0.891677	1.54431	9.22038
hsa-miR-532-3p	1.14251	1.8504	0.422024	2.75307	0.53247	1.26947	1.59248	0.631981	2.06228	2.21928	2.40679	3.41809	1.54431	1.36598
hsa-miR-532-5p	277.25	322.586	336.353	284.255	227.631	258.549	237.28	144.724	197.685	143.587	172.397	179.524	236.794	175.529
hsa-miR-539-3p	0.571256	1.2336	0.211012	0.229423	1.06494	1.05789	0	1.0533	0.294612	0.221928	1.87194	0	4.63293	0
hsa-miR-539-5p	4.37963	25.9056	10.5506	20.8775	6.65588	1.05789	2.12331	0	14.436	28.4067	56.0692	75.6439	5.66247	37.223
hsa-miR-542-3p	4.95089	1.4392	4.22024	3.67077	14.3767	16.9263	10.0857	39.3935	12.3737	9.32096	8.11176	4.45838	11.8397	1.70748
hsa-miR-543	2.47544	4.3176	1.26607	1.37654	0.798705	3.38526	4.24662	1.47462	3.53534	3.32891	13.5493	4.01254	3.08862	8.87888
hsa-miR-548a-3p	0.380837	0	0	0.229423	0.53247	0.423157	0	0	0	1.10964	0.980542	0.148613	1.02954	3.07346
hsa-miR-548a-5p	0	0	0.422024	0.458846	0	0.211579	0	0	1.17845	0.665783	0.980542	0.891677	0.51477	0
hsa-miR-548ac	0	0	0	0	1.86365	0.846315	0	0.21066	1.17845	0.443855	0.980542	0.148613	0	0.341496
hsa-miR-548ag	0	0.4112	0	0	0	0.211579	1.06166	0.421321	0.883836	0.443855	1.42624	1.33751	1.02954	0
hsa-miR-548ah-3p	0.571256	0.4112	0.211012	0	4.79223	11.2137	4.24662	3.15991	5.59763	4.88241	5.43755	1.63474	8.23632	1.70748
hsa-miR-548ah-5p	0	0	0.211012	0	0.53247	0.846315	0	2.31727	0.294612	0	0.713122	0.148613	3.08862	0
hsa-miR-548ap-5p	0.380837	0.6168	0	0	0.53247	0.211579	0	0	0	0.665783	1.15882	0.445838	0	0.341496
hsa-miR-548aq-3p	0.190419	0	0.211012	0	1.86365	5.28947	1.59248	2.94925	4.41918	1.99735	2.76335	1.33751	3.08862	0
hsa-miR-548at-5p	0.571256	2.4672	1.47708	1.37654	0.53247	0.211579	0	0.421321	0.294612	0.221928	1.42624	0.445838	0	2.04897
hsa-miR-548au-5p	0.761675	1.8504	2.11012	1.37654	0.798705	1.05789	2.12331	1.26396	3.24073	0.887711	2.05022	1.63474	2.57385	1.70748
hsa-miR-548ax	2.85628	1.4392	2.11012	1.83538	1.06494	2.11579	0	0	7.95452	4.43855	5.25927	2.3778	6.69201	0
hsa-miR-548ay-5p	3.0467	5.3456	4.00922	1.60596	3.99353	4.44315	5.30828	0.421321	5.30302	4.43855	7.13122	8.61954	7.20678	9.22038
hsa-miR-548c-5p	3.61796	2.056	1.68809	0	1.59741	2.32737	1.59248	3.15991	9.13297	7.54554	5.52669	4.16116	11.8397	0.341496
hsa-miR-548d-5p	3.23712	6.3736	10.5506	4.58846	6.38964	8.03999	5.8391	2.1066	36.2373	30.626	31.2882	40.4227	19.0465	17.7578
hsa-miR-548e-3p	2.47544	2.2616	0.422024	0.688269	3.19482	3.80842	10.0857	3.79189	6.18685	5.54819	11.8556	20.0627	19.5613	11.6108
hsa-miR-548j-5p	0.571256	2.8784	0.633035	4.35903	1.06494	0	1.06166	0	4.12457	4.88241	5.08099	4.75561	1.02954	3.75645
hsa-miR-548k	23.2311	36.8024	25.3214	15.3713	24.2274	20.1	28.1339	8.0051	69.5284	41.2785	77.9085	60.634	58.6838	46.4434
hsa-miR-548l	0.190419	0.6168	1.05506	0	0.266235	0	0	0	0.294612	0.665783	1.51538	0.891677	0.51477	0
hsa-miR-548n	0.190419	0.4112	0.422024	0.229423	1.06494	0.846315	0	0.21066	2.65151	0.443855	0.445701	2.08058	1.54431	0
hsa-miR-548o-3p	1.90419	1.2336	0.211012	1.37654	11.7143	12.6947	12.7399	7.58378	18.8552	6.21397	23.2656	11.2946	22.1351	8.19589
hsa-miR-548u	0.190419	0	0	0	0.53247	0.846315	0	1.26396	1.76767	0.665783	1.87194	0.743064	1.02954	0
hsa-miR-550a-3-5p	2.47544	8.6352	5.06428	4.58846	1.59741	2.32737	0.530828	1.0533	3.24073	1.99735	1.15882	3.12087	5.66247	1.02449
hsa-miR-550a-3p	2.85628	0.6168	0.211012	0.229423	0.798705	0.211579	0	0	1.17845	0	0.0891402	2.3778	0	0.341496
hsa-miR-550a-5p	13.1389	11.7192	9.91755	8.71807	3.46106	3.17368	2.65414	3.58123	4.41918	2.88506	7.3095	4.45838	6.17724	7.5129
hsa-miR-551a	0	0	0	0.229423	0	0.634736	0	0.21066	0.294612	0	0.267421	0.148613	8.23632	0.682991
hsa-miR-551b-3p	0	0.6168	0	0.229423	0.266235	0.423157	2.12331	0	2.65151	3.10699	2.40679	1.04029	0.51477	1.02449
hsa-miR-556-5p	0.190419	1.4392	0.422024	0.458846	1.33118	0.423157	0.530828	0.421321	0.589224	0.443855	1.51538	0.445838	1.02954	1.02449
hsa-miR-5588-5p	0.190419	1.028	0.422024	0.229423	2.39612	5.28947	0	4.21321	0.883836	0	1.24796	0.297226	3.08862	0
hsa-miR-561-5p	0	0.2056	0	0	0.798705	0.423157	3.18497	0.842642	0.883836	0.665783	1.69366	2.22919	2.05908	4.09795
hsa-miR-5683	0.952094	0.4112	0.211012	0.229423	1.33118	2.9621	9.02407	6.10915	13.2575	5.10434	14.619	3.71532	5.1477	3.75645
hsa-miR-574-3p	5.90298	6.168	3.37619	5.0473	72.9484	55.4336	21.2331	50.7692	73.653	74.5677	82.8113	69.4022	46.3293	82.3004
hsa-miR-576-3p	2.09461	4.7288	8.65148	6.19442	5.85717	9.09789	13.2707	5.68783	11.7845	2.4412	6.4181	5.94451	11.3249	49.5169
hsa-miR-576-5p	1.90419	1.4392	0.211012	0.229423	2.12988	1.90421	1.06166	1.0533	7.3653	5.32626	2.31765	6.24174	2.05908	1.02449
hsa-miR-577	0	0	0	0	0	0	0	0	0	2.66313	0.17828	0	0	0
hsa-miR-580-3p	2.47544	1.4392	1.26607	2.9825	0.53247	0.211579	0	0.421321	1.17845	0.443855	1.42624	0.297226	2.57385	0.341496
hsa-miR-582-3p	5.52214	3.084	1.05506	1.14711	6.65588	35.7568	27.0722	12.0076	7.95452	7.9894	4.81357	2.22919	70.5235	7.17141
hsa-miR-582-5p	0	0.2056	0	0	0.266235	0.634736	0	1.68528	0	0.221928	0.802262	0	10.2954	0
hsa-miR-584-5p	271.918	443.685	225.994	255.118	154.416	100.288	196.937	34.759	312.583	292.279	497.937	625.808	160.608	205.58
hsa-miR-589-3p	1.71377	4.3176	1.47708	1.83538	1.59741	0.423157	3.18497	0	1.76767	0.665783	8.73574	8.1737	3.60339	4.43944
hsa-miR-589-5p	88.3543	35.98	24.2664	22.7129	74.5458	107.27	302.572	62.3555	196.212	147.138	216.522	109.23	382.989	229.485
hsa-miR-590-3p	1.90419	0.4112	1.26607	0.917692	3.19482	3.38526	0.530828	0	7.07069	10.8745	8.29004	2.22919	7.20678	0
hsa-miR-590-5p	0	0.4112	0.211012	0.458846	0.53247	0	0.530828	0	0.883836	1.77542	1.24796	0.297226	0	1.36598
hsa-miR-592	0.190419	0.8224	0.633035	0.917692	2.39612	11.0021	2.12331	4.63453	2.06228	1.10964	0.445701	0.445838	0.51477	0
hsa-miR-598-3p	5.33172	8.8408	3.79821	5.27673	20.5001	25.8126	14.8632	6.53047	50.3787	51.7091	48.6706	43.2463	44.2702	15.0258
hsa-miR-610	2.28502	1.8504	2.53214	3.21192	0.53247	0.634736	1.06166	0.421321	1.17845	1.33157	0.445701	0.297226	1.02954	3.07346
hsa-miR-6131	183.373	152.966	547.154	158.072	473.632	512.655	1361.04	68.6753	1062.96	862.633	388.206	1310.02	1197.35	1127.62
hsa-miR-616-5p	0.571256	0.4112	0	0.458846	4.25976	1.05789	2.65414	3.37057	3.24073	1.10964	3.11991	2.08058	1.54431	0
hsa-miR-624-5p	0.952094	0	0	0	0.53247	1.48105	0	0.421321	0.883836	0.887711	0.980542	1.48613	0.51477	0
hsa-miR-625-3p	10.2826	22.616	7.59642	27.0719	5.59094	6.77052	20.7023	5.26651	33.8804	27.9629	10.3403	70.4425	7.72155	9.90337
hsa-miR-625-5p	30.6574	65.9976	22.5783	80.5274	11.7143	14.3874	37.6888	2.94925	72.1799	18.6419	34.319	31.9517	35.0043	5.12243
hsa-miR-627-5p	2.28502	9.4576	8.86249	12.8477	1.33118	0.423157	4.24662	2.31727	2.06228	0.887711	2.67421	4.75561	11.8397	8.87888
hsa-miR-628-3p	24.3736	53.2504	39.8812	44.0492	15.7079	14.5989	4.77745	2.31727	24.7474	18.8639	34.1407	11.4432	34.4896	5.80542
hsa-miR-628-5p	5.1413	5.14	4.85327	3.90019	1.59741	2.53894	0.530828	0.21066	5.59763	1.77542	3.03077	1.48613	5.1477	0.341496
hsa-miR-629-5p	0.952094	5.7568	16.2479	8.0298	23.4287	18.1958	5.30828	24.6473	20.3282	8.43325	7.3095	27.7906	214.659	6.14692
hsa-miR-641	3.42754	8.0184	4.43125	6.65326	2.12988	1.90421	2.12331	0.842642	6.18685	3.32891	6.32896	5.05283	3.60339	3.75645
hsa-miR-6500-3p	0.380837	0.4112	0	0	0.798705	0.211579	0	0.842642	0	0.665783	0.713122	0.297226	0.51477	3.75645
hsa-miR-6502-5p	0.761675	1.4392	1.47708	1.60596	0	0.634736	1.06166	1.0533	0.883836	2.21928	1.15882	0.594451	1.02954	2.04897
hsa-miR-6503-3p	0.571256	0.4112	0	1.60596	0	0.634736	0	1.47462	0	0	0.0891402	0	6.69201	0
hsa-miR-6511a-3p	0	0.2056	0.422024	0.458846	0.53247	0	1.06166	0.421321	2.06228	3.77277	1.7828	3.56671	0.51477	4.78094
hsa-miR-6513-3p	0.571256	0	0.211012	0	0.266235	0	0	0	0.589224	0.665783	1.06968	1.48613	1.02954	0
hsa-miR-6513-5p	0.380837	0	0.422024	0.229423	0.53247	0	1.59248	0	1.17845	0.221928	1.42624	0.445838	0	6.82991
hsa-miR-6515-5p	1.71377	0.6168	2.11012	0.917692	1.33118	1.26947	1.06166	2.1066	2.94612	1.33157	2.05022	0.297226	0.51477	9.56187
hsa-miR-651-5p	1.90419	0.6168	0.211012	0	1.59741	1.90421	2.12331	1.26396	3.53534	3.10699	4.01131	1.78335	6.69201	0
hsa-miR-652-3p	101.112	114.725	115.423	144.078	41.7989	35.1221	48.3053	10.3224	180.597	184.644	204.933	220.096	93.1733	194.652
hsa-miR-654-3p	2.09461	2.2616	1.89911	2.75307	34.6106	38.2958	16.9865	19.3808	41.5403	15.313	69.8859	45.4755	10.8102	50.8828
hsa-miR-654-5p	4.95089	6.168	10.3396	8.48865	2.39612	4.02	2.65414	1.47462	7.3653	1.77542	7.13122	3.12087	2.05908	1.36598
hsa-miR-655-3p	0	0.2056	0	0	0.53247	1.48105	0	0	1.47306	0.221928	2.67421	1.63474	0.51477	0.341496
hsa-miR-656-3p	0.380837	0	0	0	0.798705	1.48105	0	0.21066	0.883836	0.443855	1.87194	0.594451	0	0
hsa-miR-659-5p	2.47544	1.4392	1.68809	0.458846	1.33118	0.634736	1.06166	0.421321	1.17845	1.99735	0.623982	0.891677	0	1.36598
hsa-miR-660-5p	69.5028	104.034	82.5056	89.0161	62.5652	136.468	93.9565	77.1017	91.6243	47.0487	91.9927	32.992	269.225	30.7346
hsa-miR-664a-3p	3.61796	3.2896	1.89911	5.73557	9.58446	1.48105	2.12331	2.52793	25.042	16.4226	8.2009	11.2946	10.8102	7.8544
hsa-miR-664a-5p	4.76047	4.3176	3.37619	5.27673	0.53247	0.211579	2.12331	0	2.3569	1.10964	3.74389	5.35006	2.57385	1.36598
hsa-miR-664b-5p	2.09461	4.9344	1.89911	5.27673	1.06494	0.423157	0.530828	0	0.883836	1.55349	2.31765	1.63474	2.57385	0
hsa-miR-665	0	0.4112	0.633035	0	0.266235	4.02	3.71579	0.421321	0.883836	0.221928	9.80542	0.891677	4.63293	7.17141
hsa-miR-671-3p	25.7065	17.476	9.49553	8.25922	17.039	10.5789	38.7504	7.79444	72.1799	59.9205	67.39	85.7496	80.8189	37.5645
hsa-miR-6715a-3p	0	0	0	0	1.59741	8.88631	0	2.73859	0.883836	0	0.0891402	0	1.02954	0
hsa-miR-671-5p	3.0467	1.6448	1.05506	3.44134	0.798705	0.634736	9.5549	2.31727	2.94612	2.21928	1.51538	3.71532	1.02954	15.0258
hsa-miR-675-3p	0	0.2056	0	0.229423	0.266235	1.48105	1.59248	5.26651	0.589224	0.221928	0.713122	0.297226	0	0
hsa-miR-7-1-3p	0.952094	0	0	0	2.12988	1.90421	2.12331	0.631981	3.24073	3.9947	4.45701	3.56671	6.69201	0.682991
hsa-miR-744-3p	1.14251	0.2056	0.211012	0	2.12988	0.423157	1.06166	0.421321	8.54375	4.21663	5.25927	6.24174	0.51477	3.75645
hsa-miR-744-5p	923.34	951.105	1278.94	1102.15	354.625	659.279	1537.28	253.425	911.529	456.061	1257.23	343.89	1718.82	903.939
hsa-miR-758-3p	1.90419	0.8224	0.211012	0	2.12988	1.90421	10.0857	0.631981	2.65151	0	15.3321	8.47093	5.1477	46.1019
hsa-miR-7-5p	0.761675	0.8224	0.422024	1.37654	0.798705	0	0	0	0.883836	3.32891	1.06968	1.33751	0	0
hsa-miR-760	1.52335	10.0744	7.59642	14.2242	1.33118	1.48105	3.18497	0.21066	8.24914	8.43325	4.63529	10.5515	6.17724	15.7088
hsa-miR-766-3p	11.4251	19.3264	6.33035	20.6481	9.05199	2.32737	7.43159	0.842642	64.8146	80.3378	43.9461	140.439	7.20678	149.575
hsa-miR-766-5p	1.14251	1.2336	2.32113	5.50615	0.53247	0.423157	0.530828	0.421321	1.17845	1.10964	2.05022	2.82364	1.02954	0
hsa-miR-769-3p	0	0.2056	0.211012	0.458846	0.266235	0.211579	0	0	0	0	0.891402	0.445838	1.02954	4.09795
hsa-miR-769-5p	206.033	187.096	162.479	237.682	246.534	307.635	979.908	440.912	343.223	296.273	394.802	518.213	361.883	2125.47
hsa-miR-873-3p	0.952094	1.028	2.95416	2.29423	0	0.846315	2.12331	2.1066	1.47306	0.443855	1.06968	0.594451	6.17724	7.17141
hsa-miR-873-5p	1.71377	0.2056	0	0.229423	0.266235	0.423157	4.24662	0.421321	2.94612	0.443855	1.24796	0.594451	12.3545	2.39047
hsa-miR-874-3p	16.7568	6.3736	2.95416	8.71807	8.51952	22.6389	39.2812	13.9036	38.2996	31.5137	46.5312	59.8909	35.0043	247.584
hsa-miR-877-3p	0.380837	0.4112	0.422024	1.14711	0	0	0	0	0	0.887711	0.0891402	2.22919	0	0
hsa-miR-877-5p	128.723	607.548	470.134	928.704	29.8183	55.4336	188.975	21.4874	41.8349	85.6641	343.992	71.78	320.187	157.429
hsa-miR-885-3p	0.190419	1.4392	2.32113	0.229423	1.59741	1.69263	0	0.631981	1.17845	1.55349	0.891402	0.148613	0	0
hsa-miR-885-5p	1.52335	0.8224	0.422024	0.917692	18.9027	16.5031	9.02407	8.0051	15.3198	16.4226	15.243	4.30977	19.0465	3.41496
hsa-miR-887-3p	0.571256	2.4672	2.32113	5.965	6.12341	3.80842	9.5549	17.9061	6.48146	2.21928	0.980542	2.67503	2.57385	7.5129
hsa-miR-888-5p	0	0	0	0	2.39612	2.9621	0	0.421321	0.294612	0.443855	0.0891402	0	0.51477	0
hsa-miR-889-3p	3.99879	8.0184	3.16518	3.67077	23.6949	20.7347	14.8632	1.89594	25.042	19.9735	46.9769	16.496	20.076	18.0993
hsa-miR-92a-1-5p	0.952094	1.4392	2.53214	5.965	1.59741	1.05789	1.06166	1.0533	1.47306	0.665783	0.713122	1.04029	3.08862	1.36598
hsa-miR-92a-3p	17705.3	19679.6	15785.4	18519.2	4898.46	4278.55	3699.34	1488.11	9786.13	7317.62	7606.78	11934.1	6943.21	4717.76
hsa-miR-92b-3p	39.7975	44.4096	36.505	32.3486	11.7143	15.0221	27.603	14.7462	50.084	29.7383	42.5199	53.2034	15.9579	11.2694
hsa-miR-92b-5p	0.952094	1.6448	2.74315	1.60596	0	0	0	0	0.883836	0.443855	2.58507	1.63474	1.54431	0
hsa-miR-93-3p	8.56884	5.3456	2.53214	1.60596	3.19482	2.53894	4.77745	1.26396	6.48146	3.32891	3.47647	6.24174	1.54431	4.43944
hsa-miR-93-5p	1132.61	1857.8	1918.73	2202	598.763	433.102	544.098	188.33	1112.45	879.721	1075.21	1152.49	894.155	668.99
hsa-miR-939-5p	1.90419	1.8504	3.16518	5.27673	0.53247	0.211579	0.530828	0.21066	2.06228	1.33157	2.58507	1.48613	0.51477	3.41496
hsa-miR-940	0.571256	1.4392	0.211012	2.29423	0.266235	0.211579	2.12331	0	4.12457	2.88506	2.05022	4.01254	1.54431	7.8544
hsa-miR-941	176.709	73.8104	41.7803	25.0071	58.0392	97.7494	47.7745	97.1145	140.825	186.197	218.215	635.022	419.537	161.527
hsa-miR-942-5p	14.091	3.9064	3.16518	1.83538	2.39612	2.32737	3.18497	3.15991	4.12457	5.10434	7.13122	5.64729	0.51477	4.43944
hsa-miR-944	0	0	0	0	1.59741	2.75052	1.59248	1.89594	0	0.443855	0.17828	0	0.51477	0
hsa-miR-95-3p	0	0.4112	0	0	3.72729	4.23157	1.59248	1.47462	0.883836	0.887711	0.891402	0	1.02954	0
hsa-miR-9-5p	1.52335	3.7008	2.32113	2.06481	3.72729	3.59684	1.59248	1.47462	7.07069	13.5376	9.18144	7.72786	6.17724	1.02449
hsa-miR-98-3p	0.380837	0.6168	0	0.917692	2.39612	2.75052	4.24662	2.1066	5.0084	1.10964	3.03077	2.82364	3.60339	3.75645
hsa-miR-98-5p	1272.38	2280.72	1955.45	2327.04	1028.2	235.276	183.136	15.3782	3192.71	7429.47	4807.51	5742.1	773.184	272.855
hsa-miR-99a-3p	0	0.2056	0	0.229423	4.25976	8.03999	2.12331	5.26651	3.82996	1.33157	2.13937	0.148613	3.08862	0.682991
hsa-miR-99a-5p	17.1377	7.4016	5.27529	5.27673	1090.23	631.351	144.916	481.781	179.419	978.257	836.403	809.345	1239.05	1821.2
hsa-miR-99b-3p	2.66586	5.9624	20.4681	16.9773	2.66235	8.67473	6.36993	10.7437	37.7103	19.0858	22.7308	28.5337	4.63293	17.4163
hsa-miR-99b-5p	434.155	506.804	480.474	320.963	2615.49	1153.53	941.688	1351.6	3506.47	35905.5	13932.5	62121.8	4360.1	52560.6
