# Supplementary material for: The heterogeneity of plasma miRNA profiles in hepatocellular carcinoma patients and the exploration of diagnostic circulating miRNAs for hepatocellular carcinoma
Source: PLoS One. 2019 Feb 5;14(2):e0211581. doi: 10.1371/journal.pone.0211581 (PMC6363174; doi:10.1371/journal.pone.0211581)
Supplement: S2 Table — (XLSX) [file pone.0211581.s002.xlsx]

## Sheet: Sheet1
TOB1
RBM7
BCAS2
SLMO1
CSPG5
PGRMC1
CIT
KLHL32
FCHO2
BTBD11
CNGA3
UBXD3
COL6A6
CREBL2
GAB3
VTI1A
ZNF418
CTBP2
EXOC8
CNTN4
DCC
MIER3
ADAMTS19
DOCK3
EHHADH
ELAVL2
SPAG17
DHFRL1
EPHA3
FGF7
LMTK2
NLRP1
BTBD3
PDZRN3
NCOA6
FOXO1
BAT2D1
WSCD1
CAPN7
SLC41A1
TMEM186
NALCN
NSL1
C2CD2
WSB1
FOXP1
GPR78
GNRHR
ANK1
GRIA4
H3F3B
ST6GALNAC6
CYP27C1
ID4
NAP5
IGF1
HCN1
SP5
RBM12B
ARHGAP5
LOC400120
SMAD2
MARK1
MATN2
MKLN1
MXI1
LOC493869
SERPINE1
MRPL2
TRNT1
FAM108B1
PLA1A
PDE4A
ARID4B
RP6-213H19.1
PIM1
PIK3R1
PLAGL2
PPM1B
FLJ10490
NUDT11
CCDC91
TRIM36
CENPJ
PDGFC
ZC3HAV1
MRPL47
PTEN
KIAA1530
PTPN12
NEUROD6
COPS7B
SLC7A2
SNRPD1
SPTA1
TEK
UBE2E1
ZNF208
WDR32
TM4SF20
PRR3
C1orf21
THAP2
SLC10A7
C6orf168
NUDCD1
LIMD1
BTAF1
OTOF
CD47
