# Supplementary material for: The heterogeneity of plasma miRNA profiles in hepatocellular carcinoma patients and the exploration of diagnostic circulating miRNAs for hepatocellular carcinoma
Source: PLoS One. 2019 Feb 5;14(2):e0211581. doi: 10.1371/journal.pone.0211581 (PMC6363174; doi:10.1371/journal.pone.0211581)
Supplement: S3 Table — (XLSX) [file pone.0211581.s003.xlsx]

## Sheet: Sheet1
Term	Count	PValue	Genes
regulation of cell proliferation	16	3.09e-05	CTBP2, FGF7, FOXO1, IGF1, GNRHR, SMAD2, MXI1, PTEN, FOXP1, CD47, ARHGAP5, SERPINE1, TEK, PDGFC, ID4, TOB1
enzyme linked receptor protein signaling pathway	9	0.000709	FGF7, TEK, FOXO1, PDGFC, SMAD2, PTEN, PIK3R1, TOB1, EPHA3
transmembrane receptor protein tyrosine kinase signaling pathway	7	0.00171728	FGF7, TEK, FOXO1, PDGFC, PTEN, PIK3R1, EPHA3
regulation of cell migration	5	0.0157001	ARHGAP5, TEK, IGF1, PTEN, PIK3R1
positive regulation of epithelial cell proliferation	3	0.0227222	FGF7, IGF1, FOXP1
regulation of locomotion	5	0.0238378	ARHGAP5, TEK, IGF1, PTEN, PIK3R1
regulation of cell motion	5	0.02424	ARHGAP5, TEK, IGF1, PTEN, PIK3R1
glycerophospholipid metabolic process	4	0.0296786	FGF7, PLA1A, PTEN, PIK3R1
positive regulation of cell proliferation	7	0.0303596	CD47, FGF7, ARHGAP5, IGF1, PDGFC, ID4, FOXP1
phosphorus metabolic process	11	0.048513	TEK, PIM1, LMTK2, SMAD2, PPM1B, CIT, PTEN, MARK1, PTPN12, PIK3R1, EPHA3
phosphate metabolic process	11	0.048513	TEK, PIM1, LMTK2, SMAD2, PPM1B, CIT, PTEN, MARK1, PTPN12, PIK3R1, EPHA3
negative regulation of cell proliferation	6	0.0547027	CTBP2, GNRHR, SMAD2, MXI1, PTEN, TOB1
negative regulation of cell-matrix adhesion	2	0.055501	PTEN, PIK3R1
lipid modification	3	0.0587389	EHHADH, PTEN, PIK3R1
negative regulation of cell-substrate adhesion	2	0.060881	PTEN, PIK3R1
regulation of epithelial cell proliferation	3	0.0617731	FGF7, IGF1, FOXP1
glycerolipid metabolic process	4	0.0649178	FGF7, PLA1A, PTEN, PIK3R1
positive regulation of cell migration	3	0.0912687	ARHGAP5, IGF1, PIK3R1
positive regulation of mesenchymal cell proliferation	2	0.0925314	ARHGAP5, FOXP1
phospholipid metabolic process	4	0.0940554	FGF7, PLA1A, PTEN, PIK3R1
regulation of mesenchymal cell proliferation	2	0.0977031	ARHGAP5, FOXP1
