# Supplementary material for: The heterogeneity of plasma miRNA profiles in hepatocellular carcinoma patients and the exploration of diagnostic circulating miRNAs for hepatocellular carcinoma
Source: PLoS One. 2019 Feb 5;14(2):e0211581. doi: 10.1371/journal.pone.0211581 (PMC6363174; doi:10.1371/journal.pone.0211581)
Supplement: S4 Table — (XLSX) [file pone.0211581.s004.xlsx]

## Sheet: Sheet1
F1	F2	M1	M2
hsa-miR-486-5p	hsa-miR-486-5p	hsa-miR-486-5p	hsa-miR-486-5p
hsa-miR-191-5p	hsa-let-7a-5p	hsa-let-7a-5p	hsa-let-7a-5p
hsa-miR-22-3p	hsa-let-7f-5p	hsa-let-7f-5p	hsa-let-7f-5p
hsa-miR-16-5p	hsa-miR-22-3p	hsa-miR-22-3p	hsa-miR-423-5p
hsa-let-7a-5p	hsa-miR-191-5p	hsa-miR-16-5p	hsa-miR-22-3p
hsa-miR-26a-5p	hsa-miR-16-5p	hsa-miR-423-5p	hsa-let-7b-5p
hsa-miR-92a-3p	hsa-miR-92a-3p	hsa-miR-191-5p	hsa-miR-16-5p
hsa-miR-423-5p	hsa-miR-26a-5p	hsa-let-7b-5p	hsa-miR-92a-3p
hsa-let-7f-5p	hsa-miR-423-5p	hsa-miR-26a-5p	hsa-miR-191-5p
hsa-miR-181a-5p	hsa-let-7b-5p	hsa-miR-92a-3p	hsa-let-7i-5p
hsa-miR-451a	hsa-miR-181a-5p	hsa-miR-181a-5p	hsa-miR-181a-5p
hsa-miR-10b-5p	hsa-miR-451a	hsa-let-7i-5p	hsa-miR-320a
hsa-let-7b-5p	hsa-let-7i-5p	hsa-miR-151a-3p	hsa-miR-103a-3p
hsa-miR-151a-3p	hsa-miR-21-5p	hsa-miR-451a	hsa-miR-26a-5p
hsa-miR-21-5p	hsa-miR-10b-5p	hsa-miR-320a	hsa-miR-21-5p
hsa-miR-146a-5p	hsa-miR-151a-3p	hsa-miR-21-5p	hsa-miR-10b-5p
hsa-let-7i-5p	hsa-miR-103a-3p	hsa-miR-10b-5p	hsa-let-7d-5p
hsa-miR-25-3p	hsa-miR-320a	hsa-miR-122-5p	hsa-miR-451a
hsa-miR-10a-5p	hsa-miR-143-3p	hsa-miR-103a-3p	hsa-miR-122-5p
hsa-miR-30d-5p	hsa-miR-182-5p	hsa-let-7d-5p	hsa-miR-151a-3p
