# Supplementary material for: The heterogeneity of plasma miRNA profiles in hepatocellular carcinoma patients and the exploration of diagnostic circulating miRNAs for hepatocellular carcinoma
Source: PLoS One. 2019 Feb 5;14(2):e0211581. doi: 10.1371/journal.pone.0211581 (PMC6363174; doi:10.1371/journal.pone.0211581)
Supplement: S5 Table — (XLSX) [file pone.0211581.s005.xlsx]

## Sheet: Sheet1
AARSD1
ACP1
AGO4
AKAP8
ANAPC1
ATAD3B
ATP6V0A1
ATP6V1F
AURKB
BCL2L1
BCL7A
BMP2K
BSG
CALCOCO2
CAPG
CARHSP1
CASP3
CCND1
CDC25A
CDIPT
CDK6
CDKAL1
CHMP2A
COIL
COL1A2
COMMD9
CSDE1
CSNK1D
DAD1
DHX57
DICER1
DOCK5
DRD3
DSP
DUSP12
DUSP23
EIF3J
EIF4G2
F2
FADS2
FAM105A
FAM96A
FANCD2
FNDC3A
GAK
GEMIN7
GPR56
GRPEL2
GTPBP3
GYS1
HMGA1
Hmga2
HMOX1
HRAS
HYOU1
IFIT5
IFRD1
IGF2BP1
IGF2BP2
IGF2BP3
IPO4
ITGB3
KCNJ16
KLK10
KRAS
KRT19
LIN28A
MARS2
MED28
MLLT1
MRM1
MRPS24
MRPS33
MTPN
MTRR
MYC
NEDD4
NF2
NRAS
NXN
PGRMC1
POLD2
POLR2C
POM121/POM121C
PPP1R7
PRDM1
PRIM1
PRRC2A
PTGS2
PXDN
RABGAP1L
Ras
RBM19
RDH10
RHOB
RHOG
RPP38
RRP8
RTCA
SCYL1
SEPT3
SIGMAR1
SLC1A4
SLC25A1
SLC25A13
SLC25A24
SLC25A32
SLC38A1
SMC1A
SMOX
SNAP23
SPCS3
SPRYD4
SYPL1
TAF9B
TAGLN
TGFBR1
THBS1
TLR4
TMEM2
TPM2
TRIM71
TRMT1
TTC9C
TUSC2
TYMS
UGT8
UHRF1
VIM
VPS39
WNT1
HOXA1
HOXD10
KLF4
NF1
USF2
ABCF2
ABHD10
ACP2
ACTR1A
ADSS
ANAPC16
ANLN
ARHGDIA
ARL2
ASXL2
ATF6
ATG9A
BCL2
BCL2L2
BDNF
BMI1
C17orf80
C1orf56
C2orf43
C2orf74
C4orf27
CA12
CACNA2D1
CADM1
CAPRIN1
CARD8
CCND3
CCNE1
CCNF
CDC14A
CDC14B
CDK5RAP1
CENPJ
CEP63
CFL2
CHEK1
CHORDC1
CLDN12
CREBL2
CRHBP
CSHL1
DMTF1
DNAJB4
DTD1
E2F3
ECHDC1
EGFR
EIF4E
FAM122C
FAM69A
FGF2
FGF7
FGFR1
FNDC3B
GALNT7
GFM1
GFPT1
GNL3L
GOLGA5
GOLPH3L
GPAM
GSTM4
GTF2H1
H3F3A/H3F3B
HACE1
HARS
HDHD2
HERC6
HRSP12
HSDL2
HSP90B1
HSPA1A/HSPA1B
HYAL3
IGF2R
ITGA2
JUN
KCNN4
KIF23
KPNA3
LAMC1
LAMTOR3
LAMTOR5
LUZP1
LYPLA2
MAP2K1
MAP2K4
MAPK3
MCL1
mir-9
MRPL20
MSH2
MYB
NAA15
NAPG
NFIA
NIPAL2
NOTCH2
NPR3
NT5DC1
OMA1
OSGEPL1
PAFAH1B2
PANX1
PDCD4
PDCD6IP
PHKB
PHLDB2
PISD
PLAG1
PLK1
PMS1
PNN
PNP
PPIF
PPP2R5C
PRIMPOL
PSAT1
PURA
PWWP2A
RAB21
RAB30
RAB9B
RAD51C
RARS
RECK
RFT1
RHOT1
RNASEL
RTN4
SEC24A
SERPINE2
SHOC2
SKAP2
SLC12A2
SLC16A3
SLC25A22
SLC35A1
SLC35B3
SLC38A5
SLC7A1
SNX15
SPI1
SPTLC1
SQSTM1
SRPR
SRPRB
TIA1
TMEM109
TMEM189-UBE2V1
TMEM251
TMEM43
TNFSF9
TOMM34
TPI1
TPM3
TPPP3
TRMT13
TXN2
UBE2S
UBE4A
UCP2
UGDH
UGP2
UTP15
VEGFA
VPS45
VTI1B
WEE1
WIPF1
WNT3A
WT1
YIF1B
ZNF559
ZNF622
ZYX
AICDA
CD69
CDKN1B
CDX2
ESR1
GATA6
GRIA2
HOXA11
NLK
NOTCH4
TCL1A
TIMP3
TRA
VSNL1
Ccl9
CRP
IL6
TLR3
ACTA2
APAF1
BMPR2
BTG2
C8orf44-SGK3/SGK3
CDKN1A
E2F1
FAM3C
FAS
FASLG
GLCCI1
HIPK3
IL6R
JAG1
LRRFIP1
MARCKS
MTAP
NFIB
PELI1
PIK3R1
PRRG4
PTEN
RP2
SERPINB5
SESN1
SLC12A1
SLC16A10
SOCS5
SOD3
SOX5
Spry1
SPRY2
TCF21
TGFBR2
TNF
TPM1
BMP7
MAX
PPARA
BAK1
EPHA2
EZH2
MAP2
PHF6
RB1
SMAD1
ABCB1
AKTIP
FBXO33
MIF
BCL2L11
CCNE2
CDKN1C
ENPP6
FBXW7
IKZF1
ITGA5
MAPRE1
MYLIP
OSBPL8
PCGF1
RFFL
ZEB2
