# Supplementary material for: The heterogeneity of plasma miRNA profiles in hepatocellular carcinoma patients and the exploration of diagnostic circulating miRNAs for hepatocellular carcinoma
Source: PLoS One. 2019 Feb 5;14(2):e0211581. doi: 10.1371/journal.pone.0211581 (PMC6363174; doi:10.1371/journal.pone.0211581)
Supplement: S6 Table — (XLSX) [file pone.0211581.s006.xlsx]

## Sheet: Sheet1
Term	Count	P Value
regulation of phosphorus metabolic process	41	1.2449834186423185E-11
regulation of phosphate metabolic process	41	1.2449834186423185E-11
regulation of phosphorylation	40	1.474678833219907E-11
regulation of cell proliferation	52	1.239466427872989E-10
regulation of programmed cell death	52	3.748741083673526E-10
regulation of cell death	52	4.2601187955080775E-10
negative regulation of apoptosis	32	6.906104315830178E-10
regulation of apoptosis	51	8.042427990063534E-10
negative regulation of programmed cell death	32	9.708394431281869E-10
negative regulation of cell death	32	1.0378007745413103E-9
response to organic substance	47	1.864491885964325E-9
positive regulation of macromolecule metabolic process	52	2.4257113506827577E-9
regulation of cell cycle	30	2.5046368069571042E-9
negative regulation of cell differentiation	24	2.9950406017719183E-9
regulation of kinase activity	31	3.4941488464568434E-9
regulation of cyclin-dependent protein kinase activity	13	4.976999651260756E-9
response to organic cyclic substance	18	5.6428262857497755E-9
cell cycle	48	6.406389632157413E-9
regulation of protein kinase activity	30	6.438178534414583E-9
cell fate commitment	19	7.530064496688532E-9
regulation of transferase activity	31	9.104401591614303E-9
positive regulation of cell proliferation	32	2.8724424764143404E-8
positive regulation of smooth muscle cell proliferation	10	3.446178471724403E-8
programmed cell death	40	3.5776366838159324E-8
regulation of cell motion	21	5.208664064324545E-8
positive regulation of macromolecule biosynthetic process	41	7.543546033118423E-8
positive regulation of developmental process	25	8.25568983088034E-8
positive regulation of RNA metabolic process	34	8.283799529141965E-8
response to abiotic stimulus	29	9.984374298656379E-8
regulation of smooth muscle cell proliferation	11	1.2171072018814369E-7
positive regulation of biosynthetic process	42	1.3663636637918847E-7
positive regulation of cell communication	27	1.389866204853901E-7
regulation of cell migration	19	1.6156821691981894E-7
regulation of cellular protein metabolic process	33	1.90471487776166E-7
positive regulation of cell differentiation	22	1.965703114588131E-7
response to endogenous stimulus	30	2.1228043715264988E-7
apoptosis	38	2.1457684911485943E-7
positive regulation of transcription, DNA-dependent	33	2.157465709794528E-7
regulation of protein amino acid phosphorylation	19	2.304546869451173E-7
regulation of locomotion	20	2.3438588999259245E-7
response to steroid hormone stimulus	20	2.3438588999259245E-7
negative regulation of cell proliferation	28	2.404701643507979E-7
cell division	25	2.5026709972789664E-7
positive regulation of cellular biosynthetic process	41	2.5772120620790073E-7
cell death	42	3.3473334400468175E-7
death	42	3.9951776820878973E-7
tube development	21	4.4940367286881775E-7
positive regulation of phosphorylation	14	6.312092949660659E-7
anti-apoptosis	20	6.963272963240267E-7
positive regulation of gene expression	36	7.47710474573238E-7
positive regulation of phosphorus metabolic process	14	9.016890521539157E-7
positive regulation of phosphate metabolic process	14	9.016890521539157E-7
response to hormone stimulus	27	1.1391226947066152E-6
negative regulation of macromolecule metabolic process	41	1.4882713024637544E-6
negative regulation of kinase activity	13	1.8094364674353697E-6
positive regulation of multicellular organismal process	21	2.281633309437189E-6
response to organic nitrogen	11	2.6419028039738937E-6
positive regulation of nitrogen compound metabolic process	37	2.961479278666127E-6
positive regulation of transcription	34	2.9864519284060322E-6
cell cycle process	34	3.093374138226415E-6
positive regulation of signal transduction	23	3.4016834180104843E-6
vasculature development	21	3.5234106737786927E-6
negative regulation of transferase activity	13	3.620491064402068E-6
positive regulation of nucleobase, nucleoside, nucleotide and nucleic acid metabolic process	36	3.795190569064294E-6
posttranscriptional regulation of gene expression	19	4.207425748034967E-6
response to nutrient levels	18	6.680108423342985E-6
response to extracellular stimulus	19	7.588771449985519E-6
response to radiation	18	8.173218231918283E-6
negative regulation of protein kinase activity	12	8.256178108022453E-6
blood vessel development	20	9.146540959886749E-6
cell cycle phase	27	1.0217437843099586E-5
positive regulation of protein amino acid phosphorylation	12	1.0309247628805908E-5
response to inorganic substance	18	1.1335763548501692E-5
reproductive structure development	14	1.2258121861537122E-5
sensory organ development	19	1.298925046758205E-5
mitotic cell cycle	25	1.3314998461693512E-5
wound healing	17	1.8099818791229036E-5
response to glucocorticoid stimulus	11	1.8819120841849457E-5
negative regulation of cell cycle	11	2.6334531973634925E-5
regulation of anti-apoptosis	8	3.17484644789108E-5
male gonad development	9	3.400928390503825E-5
tissue morphogenesis	16	3.510307702873587E-5
regulation of protein modification process	21	3.7920915692888556E-5
response to nutrient	14	3.7947443542972866E-5
regulation of cell-matrix adhesion	7	3.8644996730867036E-5
response to corticosteroid stimulus	11	4.024967935680335E-5
regulation of protein kinase cascade	19	4.0266942790480326E-5
positive regulation of transcription from RNA polymerase II promoter	24	4.075182208726288E-5
response to oxygen levels	14	4.089907072751535E-5
interphase of mitotic cell cycle	12	4.157277450485098E-5
regulation of myeloid cell differentiation	10	4.8162240801245694E-5
Ras protein signal transduction	12	4.9730517434939635E-5
response to estrogen stimulus	12	4.9730517434939635E-5
interphase	12	5.4301063829649344E-5
peptidyl-threonine phosphorylation	6	5.5274981461551705E-5
blood vessel morphogenesis	17	6.108563132444228E-5
tube morphogenesis	13	6.346338073951056E-5
regulation of neuron apoptosis	11	6.607837303686161E-5
embryonic morphogenesis	21	6.631509442089401E-5
intracellular transport	34	6.727308260659579E-5
hemopoietic or lymphoid organ development	19	7.069419971114351E-5
positive regulation of anti-apoptosis	7	7.287982215030432E-5
negative regulation of macromolecule biosynthetic process	30	7.357461855605006E-5
response to drug	17	8.071942962790846E-5
gonad development	12	9.003221782714825E-5
regulation of leukocyte migration	6	9.608360254123232E-5
response to hypoxia	13	1.0681693679044207E-4
kidney development	11	1.145278494318677E-4
peptidyl-threonine modification	6	1.2360447224204465E-4
release of cytochrome c from mitochondria	6	1.2360447224204465E-4
cell fate determination	7	1.2781694144462164E-4
positive regulation of cell motion	11	1.3622306912313415E-4
negative regulation of cell motion	9	1.3869101969723115E-4
lung development	11	1.4830993697672056E-4
immune system development	19	1.508267520158318E-4
negative regulation of biosynthetic process	30	1.6554735496569295E-4
branching morphogenesis of a tube	9	1.7327537271331103E-4
development of primary male sexual characteristics	9	1.7327537271331103E-4
respiratory tube development	11	1.9013130887155522E-4
hemopoiesis	17	2.246724354825361E-4
positive regulation of molecular function	30	2.4036581878028636E-4
response to wounding	28	2.461020100528219E-4
mitochondrial transport	9	2.638146276730085E-4
negative regulation of gene expression	27	2.6849435621995656E-4
angiogenesis	13	2.729319330229558E-4
development of primary sexual characteristics	12	2.760325049381531E-4
stem cell maintenance	6	2.978675948605002E-4
respiratory system development	11	3.039051028268869E-4
cellular response to stress	29	3.111012136005407E-4
positive regulation of protein metabolic process	17	3.1360444772717466E-4
positive regulation of cell migration	10	3.1393368554155686E-4
response to metal ion	12	3.1620084726178405E-4
sex differentiation	13	3.284482622872439E-4
aging	11	3.526206879099835E-4
urogenital system development	11	3.526206879099835E-4
stem cell development	6	3.614831038497142E-4
positive regulation of apoptosis	24	3.6750716208906883E-4
learning or memory	11	3.793193656342661E-4
positive regulation of leukocyte migration	5	3.8358205093878513E-4
regulation of chemokine production	5	3.8358205093878513E-4
male sex differentiation	9	3.898274663763627E-4
G1/S transition of mitotic cell cycle	8	4.007179574221367E-4
response to mechanical stimulus	8	4.007179574221367E-4
positive regulation of programmed cell death	24	4.035300456660249E-4
phosphorus metabolic process	42	4.1902778322521703E-4
phosphate metabolic process	42	4.1902778322521703E-4
regulation of cytokine biosynthetic process	9	4.2797023493245387E-4
mesoderm development	9	4.2797023493245387E-4
morphogenesis of a branching structure	9	4.2797023493245387E-4
positive regulation of cell death	24	4.303167343423113E-4
regulation of transcription from RNA polymerase II promoter	34	4.334174749245912E-4
positive regulation of catalytic activity	27	4.337584356347581E-4
cell proliferation	24	4.4455489114149604E-4
negative regulation of cell migration	8	4.4741378886688053E-4
epithelium development	16	4.6220044833996396E-4
gland development	12	4.674029871572817E-4
regulation of cytokine production	14	5.005551685540608E-4
positive regulation of Ras protein signal transduction	5	5.016642005458603E-4
ear development	10	5.108224597204154E-4
regulation of cell adhesion	12	5.296222103717336E-4
regulation of translation	12	5.296222103717336E-4
response to light stimulus	12	5.63237842680579E-4
regulation of protein localization	12	5.63237842680579E-4
negative regulation of cellular biosynthetic process	28	6.044842453143547E-4
positive regulation of cellular protein metabolic process	16	6.082799917048972E-4
positive regulation of locomotion	10	6.419135217577784E-4
positive regulation of small GTPase mediated signal transduction	5	6.434896980762917E-4
metanephros development	7	6.503053665850694E-4
cellular response to nutrient levels	7	6.503053665850694E-4
response to cytokine stimulus	9	6.668343806075859E-4
regulation of MAP kinase activity	12	6.749493091335922E-4
negative regulation of locomotion	8	6.793950580127128E-4
positive regulation of protein modification process	14	6.852900391755453E-4
regulation of cell-substrate adhesion	7	8.283705595975297E-4
apoptotic mitochondrial changes	6	8.44979058940607E-4
pattern specification process	17	8.755907228741554E-4
cellular response to extracellular stimulus	8	9.09001535843052E-4
cell cycle arrest	10	9.206938428529252E-4
carboxylic acid transport	12	9.540839781711473E-4
stem cell differentiation	6	9.816886447581918E-4
positive regulation of interleukin-6 production	5	0.0010083582231720867
organic acid transport	12	0.0010087750182994903
embryonic organ development	13	0.0010523889024338495
response to vitamin	8	0.0010932735886662879
phosphorylation	35	0.0011250241265380332
response to mineralocorticoid stimulus	5	0.0012364268783590742
small GTPase mediated signal transduction	18	0.0013544140544384544
regulation of MAPKKK cascade	10	0.0013773312127045364
cell motion	24	0.0014037781032108956
regeneration	8	0.0014232934950618138
negative regulation of neuron apoptosis	7	0.0014383317912763573
positive regulation of hydrolase activity	13	0.0014834591877004842
regulation of chemokine biosynthetic process	4	0.0015195948170360076
negative regulation of cell-matrix adhesion	4	0.0015195948170360076
lymphocyte apoptosis	4	0.0015195948170360076
embryonic organ morphogenesis	11	0.001551729699823426
regulation of gene-specific transcription	11	0.0016414929100518488
regulation of epithelial cell proliferation	8	0.0016832591985192777
leukocyte homeostasis	6	0.0016971383928838651
mesoderm formation	6	0.0016971383928838651
activation of pro-apoptotic gene products	5	0.0017963751358215912
protein amino acid phosphorylation	30	0.0018076137928057616
epithelial cell differentiation	11	0.001936331373452481
reproductive developmental process	16	0.001973050043746781
regulation of mitochondrial membrane permeability	4	0.0020518700329956625
negative regulation of cell-substrate adhesion	4	0.0020518700329956625
B cell homeostasis	4	0.0020518700329956625
negative regulation of cyclin-dependent protein kinase activity	4	0.0020518700329956625
regulation of collagen biosynthetic process	4	0.0020518700329956625
mesoderm morphogenesis	6	0.0021716014625109826
response to oxidative stress	12	0.0022992579982203734
neuron differentiation	22	0.0025417390010138534
membrane organization	20	0.0026049846486907845
regulation of collagen metabolic process	4	0.0026866904738699566
formation of primary germ layer	6	0.0027360295449233556
regulation of protein secretion	7	0.002803766026814652
regulation of establishment of protein localization	10	0.0028318575304487176
muscle cell differentiation	10	0.0028318575304487176
regulation of ossification	8	0.0028935626391154586
positive regulation of osteoblast differentiation	5	0.0029328375884704605
nuclear division	14	0.002965242063496282
mitosis	14	0.002965242063496282
M phase	18	0.0030159753657127185
positive regulation of NF-kappaB transcription factor activity	6	0.0030548634016071188
positive regulation of protein secretion	6	0.0030548634016071188
regulation of myeloid leukocyte differentiation	6	0.0030548634016071188
response to UV	7	0.0030584785905891938
homeostasis of number of cells	9	0.0030628166501740586
regulation of blood pressure	9	0.0030628166501740586
negative regulation of catalytic activity	16	0.003362690447467092
intracellular signaling cascade	47	0.003401755568254959
M phase of mitotic cell cycle	14	0.003435947033164192
positive regulation of Rac protein signal transduction	3	0.0034457484858289988
positive regulation of necrotic cell death	3	0.0034457484858289988
transformed cell apoptosis	3	0.0034457484858289988
negative regulation of nucleobase, nucleoside, nucleotide and nucleic acid metabolic process	24	0.0036514258287357907
regulation of osteoblast differentiation	6	0.003771550738717027
negative regulation of cell adhesion	6	0.003771550738717027
regulation of cell activation	12	0.00379344633163985
visual learning	5	0.003916095922070289
organelle fission	14	0.004088985361792169
negative regulation of nitrogen compound metabolic process	24	0.004295558330884363
negative regulation of transcription	22	0.004374152050854778
enzyme linked receptor protein signaling pathway	18	0.0044726079229304265
lymphocyte homeostasis	5	0.00448229279475783
response to ethanol	7	0.004598907848192073
negative regulation of phosphorylation	6	0.004601276636400859
negative regulation of neurogenesis	6	0.004601276636400859
cell activation	16	0.004657946015517933
regulation of behavior	6	0.005061387133532491
positive regulation of chemotaxis	5	0.005101119973391868
peptidyl-serine phosphorylation	5	0.005101119973391868
skeletal system development	17	0.005231972665450083
induction of apoptosis	17	0.0054263412483517
induction of programmed cell death	17	0.0055408963975293515
regulation of response to external stimulus	11	0.005640599294679506
B cell apoptosis	3	0.005650443770082043
regulation of necrotic cell death	3	0.005650443770082043
striated muscle cell differentiation	8	0.005658967522246618
positive regulation of immune system process	14	0.005705289569950632
positive regulation of protein transport	7	0.005761146382556284
negative regulation of transport	10	0.005833918785370593
B cell differentiation	6	0.006077740959178213
negative regulation of phosphate metabolic process	6	0.006077740959178213
negative regulation of cell development	6	0.006077740959178213
negative regulation of phosphorus metabolic process	6	0.006077740959178213
regulation of blood vessel endothelial cell migration	4	0.006362049896760981
response to corticosterone stimulus	4	0.006362049896760981
DNA metabolic process	23	0.00638650482368247
positive regulation of cytokine production	8	0.00639195805756285
amino acid transport	8	0.00639195805756285
regulation of chemotaxis	5	0.0065050075229309565
visual behavior	5	0.0065050075229309565
negative regulation of transcription, DNA-dependent	18	0.006582021231773368
mitochondrion organization	10	0.0067161126174710385
regulation of protein transport	9	0.006765666358787919
positive regulation of DNA binding	7	0.007124404151968246
gastrulation	7	0.007124404151968246
response to osmotic stress	5	0.00729405307711264
regulation of leukocyte activation	11	0.007576149341036563
regulation of multicellular organismal metabolic process	4	0.0075874556538754485
negative regulation of RNA metabolic process	18	0.007703167335260479
negative regulation of molecular function	17	0.008037805819300923
cell aging	5	0.008143692710322257
tRNA metabolic process	9	0.00827585710923101
amine transport	9	0.00827585710923101
positive regulation of behavior	5	0.009055718998964573
liver development	6	0.00923045238749475
response to reactive oxygen species	7	0.009892739504723119
regulation of transmission of nerve impulse	10	0.009983929700813198
