# Supplementary material for: The heterogeneity of plasma miRNA profiles in hepatocellular carcinoma patients and the exploration of diagnostic circulating miRNAs for hepatocellular carcinoma
Source: PLoS One. 2019 Feb 5;14(2):e0211581. doi: 10.1371/journal.pone.0211581 (PMC6363174; doi:10.1371/journal.pone.0211581)
Supplement: S8 Table — (XLSX) [file pone.0211581.s008.xlsx]

## Sheet: Sheet1
Term	Count	P Value
positive regulation of transcription, DNA-dependent	32	3.69706e-07
positive regulation of RNA metabolic process	32	4.49146e-07
regulation of transcription from RNA polymerase II promoter	41	5.7492e-07
regulation of RNA metabolic process	76	6.65037e-07
regulation of transcription, DNA-dependent	74	1.17734e-06
positive regulation of transcription	34	1.62471e-06
positive regulation of gene expression	34	3.08736e-06
regulation of transcription	96	4.03671e-06
positive regulation of transcription from RNA polymerase II promoter	25	8.67812e-06
positive regulation of nitrogen compound metabolic process	35	1.05757e-05
positive regulation of nucleobase, nucleoside, nucleotide and nucleic acid metabolic process	34	1.37959e-05
positive regulation of macromolecule metabolic process	41	3.06939e-05
positive regulation of macromolecule biosynthetic process	34	3.57191e-05
positive regulation of cellular biosynthetic process	35	3.76837e-05
positive regulation of biosynthetic process	35	5.03854e-05
negative regulation of cellular biosynthetic process	29	0.000169294
negative regulation of gene expression	27	0.000173017
transcription	75	0.000223136
negative regulation of biosynthetic process	29	0.000241589
negative regulation of transcription	25	0.000256198
negative regulation of macromolecule biosynthetic process	28	0.000265144
neuron projection development	17	0.00041115
neuron development	20	0.000478486
neuron differentiation	23	0.000781838
negative regulation of transcription, DNA-dependent	20	0.000869162
transmembrane receptor protein tyrosine kinase signaling pathway	15	0.000928694
negative regulation of RNA metabolic process	20	0.00105796
sensory organ development	15	0.00115261
negative regulation of nucleobase, nucleoside, nucleotide and nucleic acid metabolic process	25	0.00118694
protein amino acid phosphorylation	30	0.00121246
dendrite development	6	0.00131899
regulation of gene-specific transcription	11	0.0013365
enzyme linked receptor protein signaling pathway	19	0.00137571
negative regulation of nitrogen compound metabolic process	25	0.00142233
regulation of Ras protein signal transduction	14	0.0015321
thymus development	5	0.00162301
negative regulation of macromolecule metabolic process	31	0.00258112
nerve development	5	0.00265398
embryonic organ development	12	0.002692
cell projection organization	19	0.00305442
regulation of cell-matrix adhesion	5	0.00354745
negative regulation of ossification	4	0.00396683
cell morphogenesis involved in neuron differentiation	13	0.00424775
regulation of cell-substrate adhesion	6	0.00450488
positive regulation of gene-specific transcription	8	0.00458022
regulation of protein binding	5	0.00462574
collagen fibril organization	5	0.00462574
phosphorylation	32	0.00483115
neuron projection morphogenesis	13	0.00492398
cell projection morphogenesis	14	0.00576211
axonogenesis	12	0.00639286
cellular component morphogenesis	19	0.00669544
regulation of specific transcription from RNA polymerase II promoter	8	0.00697626
regulation of small GTPase mediated signal transduction	14	0.00722917
actin cytoskeleton organization	13	0.00778434
pons development	3	0.00790427
cell part morphogenesis	14	0.00821448
liver development	6	0.00824631
hemopoietic or lymphoid organ development	14	0.00927209
cranial nerve development	4	0.00967441
regulation of ossification	7	0.0104668
positive regulation of protein binding	3	0.0108934
