# Supplementary material for: The heterogeneity of plasma miRNA profiles in hepatocellular carcinoma patients and the exploration of diagnostic circulating miRNAs for hepatocellular carcinoma
Source: PLoS One. 2019 Feb 5;14(2):e0211581. doi: 10.1371/journal.pone.0211581 (PMC6363174; doi:10.1371/journal.pone.0211581)
Supplement: S9 Table — (XLSX) [file pone.0211581.s009.xlsx]

## Sheet: Sheet1
	id	baseMean	baseMean_healthy subjects	baseMean_HCC patients	foldChange	log2FoldChange	pval	padj
1	hsa-let-7a-3p	92.5103	8.00958	126.311	15.7699	3.97911	0.00106368	0.0324703
2	hsa-let-7a-5p	126833	274830	67634.7	0.246096	-2.02271	0.0481451	0.216466
3	hsa-let-7b-3p	26.0436	8.15464	33.1991	4.07119	2.02545	0.0610348	0.236001
4	hsa-let-7b-5p	34257.3	100752	7659.56	0.076024	-3.7174	0.000137186	0.00795681
5	hsa-let-7c-5p	2725.34	5153.13	1754.23	0.34042	-1.55461	0.119563	0.354198
6	hsa-let-7d-3p	318.301	169.888	377.666	2.22303	1.15253	0.207834	0.461004
7	hsa-let-7d-5p	8088.51	20018.8	3316.37	0.165663	-2.59368	0.00856094	0.0965788
8	hsa-let-7e-5p	3431.48	6997.82	2004.95	0.286511	-1.80334	0.137513	0.381615
9	hsa-let-7f-1-3p	8.87621	0.963899	12.0411	12.4921	3.64295	0.0163485	0.126428
10	hsa-let-7f-2-3p	29.6679	1.62445	40.8853	25.1687	4.65356	0.000318619	0.0167999
11	hsa-let-7f-5p	90096.7	241963	29350.2	0.1213	-3.04335	0.00178229	0.043072
12	hsa-let-7g-3p	6.21491	0	8.70087	Inf	Inf	0.00356945	0.0608839
13	hsa-let-7g-5p	8602.44	17625.5	4993.21	0.283294	-1.81963	0.0498852	0.218016
14	hsa-let-7i-3p	10.5144	4.17894	13.0486	3.12248	1.64269	0.209041	0.461004
15	hsa-let-7i-5p	28155.3	61070.3	14989.3	0.245443	-2.02654	0.0262622	0.158668
16	hsa-miR-100-5p	14518.4	270.356	20217.6	74.7815	6.22461	2.56e-07	7.42e-05
17	hsa-miR-101-3p	9375.46	10304.8	9003.73	0.873742	-0.194721	0.600517	0.776663
18	hsa-miR-101-5p	3.04384	1.0681	3.83414	3.58968	1.84386	0.389704	0.6367
19	hsa-miR-103a-2-5p	28.8122	6.20019	37.857	6.10579	2.61018	0.0201848	0.144267
20	hsa-miR-103a-3p	18441.3	37591.5	10781.3	0.286801	-1.80188	0.0623607	0.239531
21	hsa-miR-106a-5p	29.9684	81.7698	9.24787	0.113096	-3.14438	0.00124717	0.0344456
22	hsa-miR-106b-3p	371.304	399.083	360.192	0.90255	-0.147921	0.797096	0.911675
23	hsa-miR-106b-5p	492.459	877.987	338.248	0.385254	-1.37612	0.0904247	0.297579
24	hsa-miR-107	674.851	787.897	629.633	0.799131	-0.323497	0.784706	0.910259
25	hsa-miR-10a-3p	6.49923	0.856235	8.75643	10.2267	3.35426	0.0545673	0.22288
26	hsa-miR-10a-5p	295865	12259.6	409308	33.3868	5.06121	0.00213705	0.0473143
27	hsa-miR-10b-5p	200463	39971.7	264660	6.62118	2.72709	0.0504902	0.218016
28	hsa-miR-1180-3p	27.2052	71.0745	9.65742	0.135877	-2.87962	0.000963294	0.0324703
29	hsa-miR-1185-1-3p	4.03542	2.57405	4.61997	1.79482	0.843841	0.63028	0.795454
30	hsa-miR-1197	2.31078	0.27107	3.12666	11.5345	3.52789	0.191447	0.445531
31	hsa-miR-122-3p	30.7649	0.525959	42.8604	81.4901	6.34855	0.00800361	0.0965788
33	hsa-miR-1224-5p	15.9782	44.178	4.69821	0.106347	-3.23314	0.00208197	0.0473143
32	hsa-miR-122-5p	53124.6	26086.4	63939.9	2.45108	1.29342	0.396752	0.644583
34	hsa-miR-1226-5p	2.62965	0.709009	3.3979	4.79246	2.26077	0.493044	0.712136
35	hsa-miR-1228-5p	5.21474	13.249	2.00104	0.151034	-2.72706	0.023228	0.151422
36	hsa-miR-1229-3p	1.87102	1.66216	1.95456	1.17591	0.233783	0.956283	1
37	hsa-miR-1246	930.957	471.571	1114.71	2.36383	1.24112	0.443185	0.68546
38	hsa-miR-1254	5.68558	11.2888	3.44431	0.30511	-1.7126	0.133268	0.377051
39	hsa-miR-1255a	25.2954	56.8736	12.6641	0.22267	-2.16702	0.0240187	0.151422
40	hsa-miR-1255b-5p	6.96783	19.6141	1.90931	0.0973435	-3.36077	0.00233509	0.0480385
41	hsa-miR-1256	1.08492	0	1.51888	Inf	Inf	0.330833	0.578876
42	hsa-miR-125a-3p	10.488	10.6839	10.4097	0.974335	-0.0375095	0.872733	0.949691
43	hsa-miR-125a-5p	546.517	680.461	492.939	0.724419	-0.465103	0.71552	0.865169
44	hsa-miR-125b-1-3p	6.7227	2.16116	8.54731	3.95497	1.98367	0.475142	0.706622
45	hsa-miR-125b-2-3p	97.2034	5.37246	133.936	24.93	4.63981	0.0146915	0.121042
46	hsa-miR-125b-5p	306.825	60.7334	405.262	6.67279	2.73829	0.180656	0.433708
49	hsa-miR-1260a	5.34712	6.25014	4.98591	0.797727	-0.326033	1	1
50	hsa-miR-1260b	23.3856	13.0335	27.5265	2.11197	1.07859	0.267778	0.517705
51	hsa-miR-1261	0.746893	0.542139	0.828795	1.52875	0.612351	1	1
47	hsa-miR-126-3p	1379.68	1863.13	1186.29	0.636722	-0.651265	0.497067	0.712136
48	hsa-miR-126-5p	22136.9	8215.13	27705.7	3.37252	1.75382	0.0683852	0.251034
54	hsa-miR-1270	6.70931	20.1938	1.31551	0.0651445	-3.94021	0.00471646	0.071988
55	hsa-miR-1271-5p	189.549	3.49501	263.971	75.528	6.23894	2.44e-05	0.0020184
56	hsa-miR-1273f	2.4493	1.68909	2.75339	1.6301	0.704963	1	1
52	hsa-miR-127-3p	5829.91	2972.61	6972.83	2.34569	1.23001	0.37352	0.619262
57	hsa-miR-1275	19.2272	53.5418	5.50138	0.102749	-3.2828	0.138531	0.382608
53	hsa-miR-127-5p	9.42411	14.3042	7.47208	0.522371	-0.936854	0.515773	0.726088
58	hsa-miR-1277-3p	1.02063	0.525959	1.2185	2.31672	1.21209	0.868477	0.949691
59	hsa-miR-128-3p	386.547	213.683	455.693	2.13256	1.09259	0.276856	0.529956
60	hsa-miR-1285-3p	60.8249	94.7951	47.2368	0.498304	-1.0049	0.218032	0.475407
61	hsa-miR-1287-5p	16.972	18.2083	16.4774	0.904942	-0.144102	0.884513	0.957122
62	hsa-miR-1290	33.8239	30.2811	35.241	1.1638	0.21884	0.820845	0.925761
63	hsa-miR-1294	6.72883	5.38518	7.26629	1.34931	0.432225	1	1
64	hsa-miR-1296-5p	56.0741	13.7623	72.9988	5.30426	2.40715	0.0218583	0.147416
65	hsa-miR-1299	14.341	2.36219	19.1326	8.09951	3.01783	0.389553	0.6367
66	hsa-miR-1301-3p	115.871	128	111.019	0.86734	-0.205331	1	1
67	hsa-miR-1303	2.47357	0.27107	3.35457	12.3753	3.62939	0.194151	0.446855
68	hsa-miR-1304-3p	115.997	26.9348	151.622	5.62921	2.49293	0.0386516	0.191606
69	hsa-miR-1306-3p	11.0097	18.8353	7.87949	0.418337	-1.25726	0.2368	0.490069
70	hsa-miR-1306-5p	3.94925	7.79389	2.41139	0.309395	-1.69248	0.252321	0.497777
71	hsa-miR-1307-3p	540.171	721.475	467.649	0.648185	-0.625523	0.409895	0.654929
72	hsa-miR-1307-5p	2833.12	373.088	3817.13	10.2312	3.3549	0.0370811	0.188658
73	hsa-miR-130a-3p	2477.03	3947.06	1889.01	0.478587	-1.06315	0.226489	0.482852
74	hsa-miR-130b-3p	1218.38	2449.55	725.906	0.296343	-1.75466	0.0514381	0.218016
75	hsa-miR-130b-5p	16.2398	6.34565	20.1975	3.18288	1.67034	0.456024	0.69421
76	hsa-miR-132-3p	39.724	34.479	41.822	1.21297	0.278541	0.87558	0.951005
77	hsa-miR-133a-3p	118.825	22.6433	157.298	6.94677	2.79634	0.0110746	0.113617
78	hsa-miR-133b	3.79481	0	5.31274	Inf	Inf	0.0384356	0.191606
79	hsa-miR-134-5p	157.3	222.124	131.37	0.591426	-0.75773	0.323976	0.574636
80	hsa-miR-1343-3p	2.49737	2.04818	2.67704	1.30704	0.386298	0.960909	1
81	hsa-miR-135a-5p	1.68394	0	2.35751	Inf	Inf	0.143705	0.395019
82	hsa-miR-136-3p	202.631	22.2278	274.792	12.3625	3.6279	0.000962676	0.0324703
83	hsa-miR-136-5p	2.98415	2.32271	3.24873	1.39868	0.484067	0.799028	0.911675
84	hsa-miR-138-5p	4.39182	11.5362	1.53406	0.132977	-2.91075	0.0571852	0.226067
85	hsa-miR-139-3p	5.04079	4.6777	5.18603	1.10867	0.148831	1	1
86	hsa-miR-139-5p	201.224	138.563	226.288	1.6331	0.707616	0.401616	0.647802
87	hsa-miR-140-3p	3007.05	1823.27	3480.56	1.90897	0.932792	0.414418	0.657971
88	hsa-miR-140-5p	14.875	6.60034	18.1849	2.75514	1.46213	0.24081	0.490069
89	hsa-miR-141-3p	227.747	109.343	275.109	2.51603	1.33115	0.24499	0.493231
90	hsa-miR-142-3p	231.322	189.015	248.245	1.31336	0.393265	0.610914	0.782185
91	hsa-miR-142-5p	5341.9	2894.75	6320.75	2.18352	1.12666	0.247506	0.493311
92	hsa-miR-143-3p	150132	20023.3	202176	10.097	3.33585	0.0369676	0.188658
93	hsa-miR-143-5p	7.77436	8.30561	7.56186	0.910452	-0.135345	0.697544	0.853535
94	hsa-miR-144-3p	450.849	631.394	378.631	0.599675	-0.737747	0.194989	0.44701
95	hsa-miR-144-5p	532.604	1027.5	334.646	0.325689	-1.61843	0.0247482	0.154343
96	hsa-miR-145-3p	3.54817	0	4.96744	Inf	Inf	0.027009	0.159652
97	hsa-miR-145-5p	326.455	73.8935	427.48	5.78508	2.53234	0.0956027	0.306242
98	hsa-miR-1468-5p	277.758	42.649	371.801	8.7177	3.12395	0.200004	0.453135
99	hsa-miR-146a-3p	0.853836	0	1.19537	Inf	Inf	0.440443	0.684879
100	hsa-miR-146a-5p	34001.9	15130.7	41550.4	2.7461	1.45739	0.201001	0.453622
101	hsa-miR-146b-3p	31.9799	19.6035	36.9305	1.88388	0.913705	0.498495	0.712136
102	hsa-miR-146b-5p	28554.3	8486.05	36581.6	4.31079	2.10795	0.0433722	0.20452
103	hsa-miR-148a-3p	47994.3	4999.31	65192.3	13.0403	3.7049	0.0140934	0.118466
104	hsa-miR-148a-5p	1224.4	241.452	1617.58	6.69939	2.74403	0.0695631	0.253752
105	hsa-miR-148b-3p	9649.33	5223.82	11419.5	2.18605	1.12833	0.231619	0.487569
106	hsa-miR-148b-5p	54.0785	23.2798	66.398	2.85218	1.51206	0.145954	0.398532
107	hsa-miR-149-5p	4.88583	1.1434	6.3828	5.58229	2.48086	0.160144	0.41099
108	hsa-miR-150-5p	453.904	1224.28	145.752	0.11905	-3.07036	0.0027052	0.0523004
109	hsa-miR-151a-3p	43464.7	35599.9	46610.7	1.3093	0.38879	0.793699	0.911675
110	hsa-miR-151a-5p	10827.8	13918.9	9591.4	0.68909	-0.537236	0.539391	0.737846
111	hsa-miR-151b	91.4598	57.1126	105.199	1.84195	0.881234	0.405214	0.651037
112	hsa-miR-152-3p	271.095	360.183	235.459	0.65372	-0.613255	0.448073	0.68752
113	hsa-miR-153-3p	4.45597	1.35535	5.69622	4.20277	2.07134	0.301325	0.546152
114	hsa-miR-1538	5.49068	7.57856	4.65552	0.614301	-0.702982	0.577583	0.761359
115	hsa-miR-154-5p	7.704	5.6488	8.52608	1.50936	0.593939	0.599801	0.776663
116	hsa-miR-155-5p	384.975	838.329	203.634	0.242904	-2.04154	0.0314221	0.170658
117	hsa-miR-15a-5p	849.569	1200.41	709.234	0.590828	-0.759191	0.32154	0.572064
118	hsa-miR-15b-3p	49.8786	27.7448	58.7322	2.11687	1.08194	0.300175	0.546152
119	hsa-miR-15b-5p	496.882	349.482	555.841	1.59047	0.669453	0.497372	0.712136
120	hsa-miR-16-2-3p	8.18101	9.76477	7.54751	0.772933	-0.371585	0.679122	0.836287
121	hsa-miR-16-5p	74864.1	186508	30206.7	0.161959	-2.6263	0.00123476	0.0344456
122	hsa-miR-17-3p	70.0753	90.1784	62.0341	0.687905	-0.539719	0.476456	0.706763
123	hsa-miR-17-5p	661.102	1303.46	404.16	0.310068	-1.68935	0.0683071	0.251034
124	hsa-miR-181a-2-3p	635.002	309.616	765.156	2.47131	1.30527	0.208718	0.461004
125	hsa-miR-181a-3p	417.833	228.544	493.549	2.15954	1.11072	0.346947	0.595354
126	hsa-miR-181a-5p	89337.5	76270.2	94564.5	1.23986	0.310179	0.847049	0.939051
127	hsa-miR-181b-5p	1900.65	2998.13	1461.65	0.487521	-1.03646	0.15441	0.404135
128	hsa-miR-181c-3p	4.03111	7.79389	2.52599	0.324099	-1.62549	0.279372	0.531265
129	hsa-miR-181c-5p	1247.3	1051.85	1325.48	1.26014	0.333584	0.747918	0.887101
130	hsa-miR-181d-5p	273.702	446.539	204.567	0.458117	-1.12621	0.221647	0.479683
131	hsa-miR-182-5p	7092.73	14323.8	4200.32	0.293241	-1.76984	0.0162979	0.126428
132	hsa-miR-1827	6.42571	14.2845	3.28219	0.229773	-2.12172	0.0838477	0.284396
133	hsa-miR-183-5p	327.356	399.026	298.688	0.748543	-0.417843	0.353763	0.601708
134	hsa-miR-184	100.303	126.198	89.9453	0.712734	-0.488565	0.67744	0.83599
135	hsa-miR-185-3p	161.089	132.771	172.417	1.2986	0.376957	0.816208	0.922885
136	hsa-miR-185-5p	306.168	638.254	173.333	0.271574	-1.88058	0.012124	0.117199
137	hsa-miR-186-5p	24631.4	6467.82	31896.8	4.93162	2.30206	0.0351584	0.18538
138	hsa-miR-188-5p	9.71208	21.2706	5.08868	0.239235	-2.0635	0.0496358	0.218016
139	hsa-miR-18a-3p	14.9178	26.4498	10.305	0.389607	-1.35991	0.125793	0.3648
140	hsa-miR-18a-5p	108.595	97.6773	112.963	1.15649	0.209752	0.765437	0.900514
141	hsa-miR-1908-5p	90.3735	110.79	82.2069	0.742007	-0.430496	1	1
142	hsa-miR-190a-5p	25.6526	50.7995	15.5938	0.306967	-1.70384	0.0997716	0.314498
143	hsa-miR-190b	11.6341	25.999	5.88817	0.226477	-2.14256	0.0514513	0.218016
144	hsa-miR-191-3p	6.69138	9.58912	5.53229	0.576934	-0.793522	0.50921	0.720346
145	hsa-miR-191-5p	322540	176645	380899	2.1563	1.10855	0.255715	0.502762
146	hsa-miR-192-5p	102312	5175.97	141166	27.2734	4.76942	0.0135466	0.118466
147	hsa-miR-193a-3p	7.63888	0.254889	10.5925	41.5572	5.37703	0.00796509	0.0965788
148	hsa-miR-193a-5p	107.071	131.71	97.2162	0.73811	-0.438093	0.56229	0.750433
149	hsa-miR-193b-3p	151.294	24.5176	202.004	8.23913	3.04249	0.0176147	0.130317
150	hsa-miR-193b-5p	22.5384	12.881	26.4013	2.04962	1.03536	0.671917	0.830942
151	hsa-miR-194-3p	7.80238	0.888512	10.5679	11.894	3.57216	0.037447	0.188863
152	hsa-miR-194-5p	325.934	69.385	428.554	6.17646	2.62678	0.0572964	0.226067
153	hsa-miR-195-3p	19.8511	3.21851	26.5042	8.23494	3.04176	0.297766	0.546152
154	hsa-miR-195-5p	176.254	29.1248	235.106	8.07238	3.01299	0.0846859	0.284596
155	hsa-miR-196a-5p	4.34841	10.8883	1.73243	0.159109	-2.65191	0.0412511	0.19938
156	hsa-miR-196b-5p	117.216	211.936	79.3285	0.374304	-1.41772	0.147847	0.398532
157	hsa-miR-197-3p	235.161	108.514	285.819	2.63393	1.39722	0.250385	0.495643
158	hsa-miR-197-5p	4.47704	13.1643	1.00213	0.0761245	-3.7155	0.0213995	0.147416
159	hsa-miR-199a-5p	1162.33	377.501	1476.26	3.91062	1.9674	0.0518727	0.218016
160	hsa-miR-199b-3p	5186.45	1555.05	6639.01	4.26932	2.09401	0.0400191	0.196112
161	hsa-miR-199b-5p	21.8969	13.3357	25.3213	1.89877	0.925065	0.527843	0.732414
162	hsa-miR-19a-3p	724.476	125.257	964.163	7.69747	2.94438	0.00548051	0.081505
163	hsa-miR-19b-3p	3210.49	626.482	4244.1	6.7745	2.76011	0.01041	0.11234
164	hsa-miR-200a-3p	25.2286	2.15584	34.4577	15.9834	3.9985	0.00350928	0.0608839
165	hsa-miR-200b-3p	16.7043	13.3836	18.0326	1.34736	0.430136	0.752318	0.890499
166	hsa-miR-200c-3p	5.50868	9.8312	3.77967	0.384456	-1.37911	0.325156	0.57497
167	hsa-miR-202-5p	2.35414	0	3.29579	Inf	Inf	0.130441	0.375647
168	hsa-miR-203a-3p	15.6661	23.8661	12.3861	0.518981	-0.946246	0.169834	0.424585
169	hsa-miR-204-5p	139.762	15.6977	189.387	12.0646	3.59271	0.00130754	0.0344716
170	hsa-miR-205-5p	8.56816	16.0062	5.59295	0.349425	-1.51695	0.046334	0.213283
171	hsa-miR-208b-3p	5.35697	2.37845	6.54838	2.75321	1.46111	0.473939	0.706622
172	hsa-miR-20a-3p	2.77578	1.38219	3.33322	2.41154	1.26996	0.535172	0.735545
173	hsa-miR-20a-5p	460.068	774.679	334.224	0.431435	-1.21278	0.225481	0.482579
174	hsa-miR-20b-5p	41.5887	102.578	17.1929	0.167608	-2.57683	0.0131003	0.118466
177	hsa-miR-210-3p	276.117	408.774	223.054	0.545665	-0.873913	0.232016	0.487569
179	hsa-miR-2110	36.7841	69.5478	23.6787	0.340467	-1.55441	0.156017	0.404135
180	hsa-miR-2114-3p	1.9809	0	2.77326	Inf	Inf	0.106708	0.329491
181	hsa-miR-2114-5p	2.07011	0	2.89815	Inf	Inf	0.10875	0.331974
178	hsa-miR-211-5p	3.91735	1.17576	5.01399	4.26446	2.09236	0.288377	0.54129
182	hsa-miR-212-3p	4.39222	1.41455	5.58328	3.94702	1.98077	0.299305	0.546152
183	hsa-miR-212-5p	4.91818	0.542139	6.6686	12.3005	3.62065	0.0651109	0.245223
175	hsa-miR-21-3p	5383.53	1578.89	6905.39	4.37358	2.12882	0.0314835	0.170658
184	hsa-miR-214-3p	52.6244	15.1069	67.6314	4.47686	2.16249	0.102899	0.322604
185	hsa-miR-214-5p	54.6803	1.98354	75.759	38.1938	5.25527	0.0909146	0.297579
186	hsa-miR-215-5p	130.643	268.758	75.3973	0.28054	-1.83372	0.0151918	0.121601
176	hsa-miR-21-5p	51390.3	38694	56468.9	1.45937	0.545345	0.546457	0.744002
187	hsa-miR-216a-5p	3.17509	0	4.44512	Inf	Inf	0.162198	0.414427
188	hsa-miR-218-5p	8.7728	0	12.2819	Inf	Inf	0.0179536	0.130317
189	hsa-miR-219a-1-3p	8.9463	21.6781	3.8536	0.177765	-2.49196	0.0298742	0.168109
192	hsa-miR-221-3p	6331.81	4791.42	6947.97	1.45009	0.536138	0.573659	0.75964
193	hsa-miR-221-5p	809.472	172.589	1064.23	6.16626	2.6244	0.340087	0.587145
194	hsa-miR-222-3p	2331.13	2624.25	2213.88	0.843624	-0.245328	0.712577	0.865169
195	hsa-miR-222-5p	2.31876	2.46639	2.25971	0.916201	-0.126264	0.816276	0.922885
196	hsa-miR-223-3p	3625.25	1393.01	4518.15	3.24345	1.69753	0.0829009	0.284396
197	hsa-miR-223-5p	207.946	403.855	129.582	0.320862	-1.63997	0.0722315	0.257075
190	hsa-miR-22-3p	266107	231655	279888	1.20821	0.272873	1	1
198	hsa-miR-224-5p	88.5996	108.005	80.8373	0.748457	-0.418008	0.630068	0.795454
191	hsa-miR-22-5p	25.0806	14.3818	29.3601	2.04148	1.02962	0.290829	0.543902
199	hsa-miR-2277-3p	5.33318	0.601345	7.22592	12.0163	3.58691	0.0529482	0.220935
200	hsa-miR-2277-5p	7.40385	9.8601	6.42135	0.651246	-0.618726	0.481369	0.707216
201	hsa-miR-2355-3p	4.26023	3.6529	4.50316	1.23276	0.301895	1	1
202	hsa-miR-2355-5p	73.0429	29.6774	90.3891	3.04572	1.60679	0.119694	0.354198
203	hsa-miR-2392	47.9287	2.31381	66.1747	28.5998	4.83793	0.000128426	0.00795681
204	hsa-miR-23a-3p	1565.66	954.16	1810.27	1.89723	0.923898	0.357351	0.606034
205	hsa-miR-23a-5p	44.9149	95.5193	24.6731	0.258305	-1.95285	0.0960965	0.306242
206	hsa-miR-23b-3p	967.143	717.289	1067.08	1.48766	0.573048	0.545218	0.744002
207	hsa-miR-24-2-5p	13.3613	8.70587	15.2235	1.74865	0.806243	0.472483	0.706543
208	hsa-miR-24-3p	522.777	215.903	645.526	2.98989	1.58009	0.104393	0.325527
209	hsa-miR-2467-5p	32.3687	9.83861	41.3807	4.20595	2.07243	0.0570401	0.226067
210	hsa-miR-25-3p	11847.3	16284.2	10072.6	0.618549	-0.693041	0.263165	0.511071
211	hsa-miR-25-5p	74.7842	155.995	42.2999	0.271162	-1.88277	0.0240009	0.151422
212	hsa-miR-26a-1-3p	4.6045	2.40727	5.48339	2.27785	1.18767	0.577159	0.761359
213	hsa-miR-26a-5p	89822.6	93386.5	88397	0.946572	-0.0792166	1	1
214	hsa-miR-26b-3p	151.559	34.2171	198.496	5.80109	2.53632	0.0277106	0.159652
215	hsa-miR-26b-5p	6526.31	9935.88	5162.48	0.519579	-0.944584	0.28633	0.54095
216	hsa-miR-27a-3p	3335.18	746.866	4370.5	5.85179	2.54888	0.0106529	0.11234
217	hsa-miR-27a-5p	12.3935	17.1836	10.4774	0.609735	-0.713745	0.433098	0.678319
218	hsa-miR-27b-3p	69692.1	10542.2	93352	8.85506	3.1465	0.0303162	0.168109
219	hsa-miR-27b-5p	102.079	152.263	82.0053	0.538577	-0.892774	0.213411	0.468857
220	hsa-miR-28-3p	10771.8	15154.3	9018.87	0.595137	-0.748706	0.23777	0.490069
221	hsa-miR-28-5p	568.541	1074.23	366.267	0.340958	-1.55233	0.0828351	0.284396
222	hsa-miR-299-3p	10.8563	8.88884	11.6433	1.30988	0.389436	0.774788	0.904508
223	hsa-miR-29a-3p	668.427	170.44	867.622	5.09048	2.3478	0.0237066	0.151422
224	hsa-miR-29a-5p	2.01586	1.67834	2.15087	1.28155	0.357887	0.853241	0.939051
225	hsa-miR-29b-3p	28.0332	8.39362	35.889	4.27575	2.09618	0.0681086	0.251034
226	hsa-miR-29c-3p	238.244	92.6832	296.468	3.19873	1.6775	0.108613	0.331974
227	hsa-miR-29c-5p	142.662	9.2785	196.015	21.1257	4.40093	0.0129425	0.118466
228	hsa-miR-301a-3p	1121.85	1471.88	981.839	0.667065	-0.584102	0.46648	0.702749
229	hsa-miR-301a-5p	1.48067	0.660552	1.80872	2.73819	1.45322	0.618893	0.788919
230	hsa-miR-301b-3p	113.148	105.764	116.101	1.09774	0.134532	0.931174	0.989159
231	hsa-miR-3065-5p	3.6286	5.21814	2.99279	0.573535	-0.802047	0.48016	0.707216
232	hsa-miR-3074-5p	11.9105	15.8595	10.3309	0.6514	-0.618385	0.424208	0.666777
233	hsa-miR-30a-3p	356.342	113.017	453.672	4.0142	2.00511	0.260033	0.509195
234	hsa-miR-30a-5p	13108.4	781.203	18039.3	23.0917	4.5293	0.0268304	0.159652
235	hsa-miR-30b-3p	5.47327	6.84263	4.92553	0.71983	-0.474271	0.720881	0.865654
236	hsa-miR-30b-5p	980.187	116.983	1325.47	11.3305	3.50214	0.000720016	0.0298273
237	hsa-miR-30c-1-3p	89.6391	125.497	75.2961	0.599986	-0.737	0.386601	0.635209
238	hsa-miR-30c-2-3p	12.5149	10.2978	13.4017	1.30142	0.380088	0.834773	0.931093
239	hsa-miR-30c-5p	861.088	486.195	1011.05	2.07951	1.05624	0.297372	0.546152
240	hsa-miR-30d-3p	68.704	32.6535	83.1242	2.54564	1.34803	0.205596	0.461004
241	hsa-miR-30d-5p	40580.9	19081.2	49180.8	2.57744	1.36594	0.177967	0.430556
242	hsa-miR-30e-3p	1926.34	1103.3	2255.56	2.04438	1.03167	0.336926	0.586838
243	hsa-miR-30e-5p	19034.9	9592.35	22812	2.37814	1.24983	0.239959	0.490069
245	hsa-miR-3120-3p	25.7986	31.2979	23.5989	0.754008	-0.407349	1	1
246	hsa-miR-3124-5p	5.11095	1.74475	6.45744	3.70107	1.88794	0.29581	0.546152
247	hsa-miR-3127-5p	8.82547	23.3171	3.02884	0.129898	-2.94455	0.00817745	0.0965788
248	hsa-miR-3130-3p	16.5569	25.751	12.8793	0.500147	-0.999575	0.350039	0.597126
249	hsa-miR-3130-5p	2.81112	0.980079	3.54353	3.61556	1.85422	0.320609	0.572064
250	hsa-miR-3150b-3p	8.50556	18.6588	4.44428	0.238187	-2.06983	0.0512067	0.218016
251	hsa-miR-3157-3p	2.08771	2.85595	1.78042	0.623406	-0.681756	0.609723	0.782185
252	hsa-miR-3158-3p	33.3038	102.507	5.62242	0.0548489	-4.18839	2.35e-05	0.0020184
253	hsa-miR-3159	2.91878	3.82332	2.55697	0.668782	-0.580391	0.733318	0.876752
244	hsa-miR-31-5p	18.8797	60.8673	2.08466	0.0342492	-4.86778	0.00603271	0.0853407
254	hsa-miR-3161	3.44544	1.51493	4.21765	2.78404	1.47718	0.6561	0.818361
255	hsa-miR-3163	3.93455	12.3568	0.565651	0.0457765	-4.44925	0.00220256	0.0473143
256	hsa-miR-3168	308.83	107.577	389.331	3.6191	1.85563	0.239742	0.490069
257	hsa-miR-3173-5p	0.799878	1.05192	0.699062	0.66456	-0.589529	0.771009	0.903839
258	hsa-miR-3174	21.3266	40.3122	13.7324	0.340651	-1.55363	0.124421	0.364464
259	hsa-miR-3175	2.82946	3.78218	2.44838	0.647347	-0.62739	0.621967	0.791098
260	hsa-miR-3176	35.6847	67.5375	22.9436	0.339717	-1.55759	0.0552261	0.223994
261	hsa-miR-3177-3p	20.6885	33.0859	15.7295	0.475413	-1.07275	0.294535	0.546152
262	hsa-miR-3180	4.51857	6.70241	3.64503	0.543838	-0.878751	0.373191	0.619262
263	hsa-miR-3182	482.791	34.2489	662.208	19.3352	4.27316	0.181198	0.433708
264	hsa-miR-3188	7.38083	14.5415	4.51658	0.3106	-1.68687	0.207294	0.461004
266	hsa-miR-3200-3p	7.39978	12.0485	5.5403	0.459834	-1.12082	0.0913259	0.297579
267	hsa-miR-3200-5p	18.8441	59.3094	2.65798	0.0448155	-4.47986	1.33e-06	0.000192338
268	hsa-miR-320a	23638	41618.3	16445.9	0.39516	-1.33949	0.090034	0.297579
269	hsa-miR-320b	108.098	252.117	50.4902	0.200265	-2.32002	0.00363403	0.0608839
270	hsa-miR-320c	2577.29	4887.66	1653.14	0.338227	-1.56394	0.0363787	0.188658
271	hsa-miR-320d	50.7678	105.956	28.6925	0.270795	-1.88472	0.0333175	0.177286
272	hsa-miR-320e	893.595	1531.36	638.49	0.416944	-1.26207	0.121324	0.357198
273	hsa-miR-323a-3p	6.58187	2.5095	8.21082	3.2719	1.71013	0.242711	0.492211
274	hsa-miR-323b-3p	21.7818	10.0738	26.465	2.62712	1.39348	0.550995	0.748423
275	hsa-miR-324-3p	50.8728	87.8975	36.0629	0.410283	-1.28531	0.17214	0.424856
276	hsa-miR-324-5p	54.7684	112.782	31.563	0.279858	-1.83723	0.0586538	0.229501
265	hsa-miR-32-5p	8.89541	4.03368	10.8401	2.68739	1.42621	0.340139	0.587145
277	hsa-miR-326	374.655	174.819	454.589	2.60034	1.3787	0.497327	0.712136
278	hsa-miR-328-3p	99.2694	88.003	103.776	1.17923	0.237849	0.953498	1
279	hsa-miR-329-3p	5.47642	0.525959	7.4566	14.1772	3.8255	0.17635	0.430556
280	hsa-miR-330-3p	15.098	24.7248	11.2473	0.454898	-1.13638	0.220678	0.479376
281	hsa-miR-330-5p	21.9029	24.2006	20.9839	0.867083	-0.205757	0.834337	0.931093
282	hsa-miR-331-3p	94.7231	64.0815	106.98	1.66943	0.739358	0.478529	0.707216
283	hsa-miR-335-3p	162.354	22.2288	218.404	9.82527	3.2965	0.0364892	0.188658
284	hsa-miR-335-5p	359.131	307.594	379.746	1.23457	0.304006	0.846239	0.939051
285	hsa-miR-337-5p	2.36271	0.601345	3.06726	5.10066	2.35068	0.278439	0.531233
286	hsa-miR-338-3p	54.9598	32.4384	63.9683	1.97199	0.979655	0.361697	0.60807
287	hsa-miR-338-5p	91.6329	39.4532	112.505	2.8516	1.51177	0.117821	0.352442
288	hsa-miR-339-3p	286.74	292.485	284.442	0.9725	-0.0402301	0.899072	0.96567
289	hsa-miR-339-5p	137.729	98.5599	153.397	1.55638	0.638194	0.565412	0.750433
290	hsa-miR-33a-3p	2.36361	0	3.30906	Inf	Inf	0.0708715	0.255313
291	hsa-miR-33a-5p	17.0175	7.12449	20.9747	2.94403	1.55779	0.166612	0.420152
292	hsa-miR-33b-5p	56.5675	27.9181	68.0272	2.43667	1.28491	0.263466	0.511071
293	hsa-miR-340-3p	42.7949	10.1942	55.8351	5.47713	2.45342	0.022278	0.14852
294	hsa-miR-340-5p	3172.03	2768.94	3333.27	1.20381	0.267602	0.795478	0.911675
295	hsa-miR-342-3p	820.097	434.019	974.529	2.24536	1.16695	0.227273	0.482852
296	hsa-miR-342-5p	157.841	422.034	52.1633	0.1236	-3.01625	0.0072866	0.0965788
297	hsa-miR-345-5p	487.752	186.556	608.23	3.2603	1.70501	0.135527	0.379934
298	hsa-miR-34a-5p	40.92	8.53711	53.8732	6.31047	2.65775	0.0148172	0.121042
299	hsa-miR-34c-5p	9.19009	7.86578	9.71982	1.23571	0.305339	1	1
300	hsa-miR-3605-5p	49.1435	31.411	56.2365	1.79034	0.840235	0.715745	0.865169
301	hsa-miR-3607-3p	1.464	4.79969	0.129723	0.0270273	-5.20944	0.171975	0.424856
302	hsa-miR-3609	5.28164	0	7.3943	Inf	Inf	0.45264	0.690872
303	hsa-miR-361-3p	85.5436	127.288	68.8459	0.540867	-0.886653	0.327878	0.578022
305	hsa-miR-3614-5p	20.7839	15.7495	22.7977	1.44752	0.53358	1	1
306	hsa-miR-3615	204.78	357.604	143.651	0.401704	-1.31579	0.0789327	0.275954
304	hsa-miR-361-5p	829.229	189.349	1085.18	5.73113	2.51882	0.0104599	0.11234
309	hsa-miR-3620-3p	8.65406	3.95979	10.5318	2.65968	1.41125	0.260743	0.509195
310	hsa-miR-3620-5p	7.71525	13.809	5.27773	0.382194	-1.38762	0.273371	0.525016
307	hsa-miR-362-3p	3.90021	1.19194	4.98351	4.181	2.06385	0.272258	0.524617
308	hsa-miR-362-5p	392.43	141.434	492.829	3.48451	1.80096	0.181709	0.433708
311	hsa-miR-363-3p	311.807	397.427	277.559	0.698389	-0.517897	0.367927	0.614979
312	hsa-miR-3656	5.56666	8.57834	4.36198	0.508488	-0.975714	0.494032	0.712136
313	hsa-miR-365a-3p	5.11877	1.03574	6.75199	6.51902	2.70465	0.165257	0.418554
314	hsa-miR-3661	8.15351	15.0978	5.37579	0.356064	-1.48979	0.167714	0.421099
315	hsa-miR-3677-3p	32.33	28.7421	33.7651	1.17476	0.232368	0.8492	0.939051
316	hsa-miR-3679-5p	4.24043	6.4763	3.34608	0.516664	-0.952701	0.533669	0.735221
317	hsa-miR-3688-3p	4.33343	2.76439	4.96104	1.79463	0.843683	0.77138	0.903839
318	hsa-miR-369-3p	6.75931	2.31373	8.53754	3.68994	1.8836	0.178161	0.430556
319	hsa-miR-369-5p	10.879	17.8909	8.0742	0.451302	-1.14783	0.208157	0.461004
320	hsa-miR-370-3p	124.653	229.693	82.6363	0.359768	-1.47486	0.114722	0.346556
321	hsa-miR-371b-5p	10.7983	10.9335	10.7442	0.982685	-0.0251989	0.794996	0.911675
322	hsa-miR-373-3p	2.79426	3.74643	2.41339	0.644183	-0.634458	0.379966	0.626081
323	hsa-miR-374a-3p	114.228	43.1524	142.659	3.30593	1.72505	0.0701634	0.254342
324	hsa-miR-374a-5p	249.404	76.5548	318.544	4.161	2.05693	0.0402367	0.196112
325	hsa-miR-374b-3p	3.37927	3.74447	3.23319	0.863459	-0.2118	0.851309	0.939051
326	hsa-miR-374b-5p	793.553	224.155	1021.31	4.55628	2.18786	0.0667091	0.249621
327	hsa-miR-375	2363.26	2410.02	2344.56	0.972838	-0.0397289	0.713114	0.865169
328	hsa-miR-376a-3p	6.83612	2.81276	8.44546	3.00255	1.58619	0.331357	0.578876
329	hsa-miR-376a-5p	1.83087	3.30999	1.23923	0.374389	-1.41739	0.508364	0.720346
330	hsa-miR-376b-3p	0.709822	0.840054	0.657729	0.78296	-0.352989	1	1
331	hsa-miR-376c-3p	16.731	8.47419	20.0338	2.36409	1.24129	0.280527	0.531717
332	hsa-miR-377-3p	8.78476	1.05192	11.8779	11.2917	3.49719	0.0255043	0.157233
333	hsa-miR-377-5p	11.8665	15.6039	10.3715	0.664674	-0.589282	0.609269	0.782185
334	hsa-miR-378a-3p	24670.8	9906.91	30576.3	3.08637	1.62591	0.301228	0.546152
335	hsa-miR-378a-5p	12.3747	2.06427	16.4989	7.99261	2.99867	0.0275414	0.159652
336	hsa-miR-378b	33.4768	7.40811	43.9042	5.9265	2.56718	0.0423365	0.202871
337	hsa-miR-378d	31.1751	12.6045	38.6034	3.06268	1.61479	0.249045	0.494678
338	hsa-miR-378f	15.5128	3.29736	20.399	6.18646	2.62911	0.0833579	0.284396
339	hsa-miR-378g	29.2885	8.27121	37.6954	4.55743	2.18822	0.171254	0.424856
340	hsa-miR-379-3p	1.27998	0.872415	1.44301	1.65404	0.725997	0.894838	0.964749
341	hsa-miR-379-5p	2.09163	2.63334	1.87495	0.712004	-0.490043	1	1
342	hsa-miR-380-3p	0.373832	0	0.523364	Inf	Inf	0.904843	0.970072
343	hsa-miR-381-3p	229.357	102.287	280.185	2.73922	1.45376	0.152549	0.402175
344	hsa-miR-382-3p	5.55943	0.378734	7.63171	20.1506	4.33275	0.0179748	0.130317
345	hsa-miR-382-5p	26.8691	66.3927	11.0597	0.16658	-2.58571	0.023472	0.151422
346	hsa-miR-383-5p	10.8485	0.963899	14.8023	15.3567	3.9408	0.135597	0.379934
347	hsa-miR-3909	11.0153	4.40325	13.6601	3.10227	1.63332	0.245765	0.493231
348	hsa-miR-3912-3p	8.43721	9.42019	8.04402	0.853912	-0.227841	0.716214	0.865169
349	hsa-miR-3913-5p	9.80032	11.9314	8.94789	0.749946	-0.415142	0.555393	0.750433
350	hsa-miR-3928-3p	29.015	39.0018	25.0203	0.641515	-0.640445	0.485297	0.707216
351	hsa-miR-3939	2.05788	3.02282	1.6719	0.553093	-0.854405	0.603098	0.777326
352	hsa-miR-3960	124.208	20.4376	165.717	8.10841	3.01942	0.692086	0.848647
353	hsa-miR-409-3p	1101.19	1252.01	1040.86	0.831352	-0.266469	0.64445	0.80905
354	hsa-miR-409-5p	98.35	7.79585	134.572	17.262	4.10953	0.10991	0.333757
355	hsa-miR-410-3p	382.737	301.189	415.356	1.37905	0.463678	0.630877	0.795454
356	hsa-miR-411-5p	62.3219	66.6779	60.5794	0.908537	-0.138382	1	1
357	hsa-miR-421	359.627	546.919	284.71	0.52057	-0.941835	0.240096	0.490069
358	hsa-miR-423-3p	5309.62	6973.97	4643.88	0.665887	-0.58665	0.460439	0.699096
359	hsa-miR-423-5p	69592.9	147905	38268	0.258734	-1.95046	0.0113617	0.113617
360	hsa-miR-424-3p	22.1184	17.9667	23.779	1.3235	0.404362	0.836661	0.931408
361	hsa-miR-424-5p	48.1481	8.6343	63.9537	7.40693	2.88888	0.0112273	0.113617
362	hsa-miR-425-3p	108.429	97.8112	112.676	1.15197	0.204104	0.789598	0.911675
363	hsa-miR-425-5p	2843.88	3593.38	2544.08	0.707991	-0.498198	0.531263	0.735221
364	hsa-miR-4286	180.886	32.391	240.284	7.41825	2.89108	0.190722	0.445531
365	hsa-miR-429	23.9554	4.10702	31.8947	7.76591	2.95716	0.0168472	0.128571
366	hsa-miR-4306	25.7901	57.8068	12.9834	0.224599	-2.15457	0.00865879	0.0965788
367	hsa-miR-431-3p	6.78106	4.93802	7.51827	1.52253	0.606468	0.613108	0.783266
368	hsa-miR-431-5p	53.7834	41.0055	58.8946	1.43626	0.522318	0.558812	0.750433
369	hsa-miR-4317	2.56583	2.94024	2.41606	0.821724	-0.283275	1	1
370	hsa-miR-432-3p	2.82323	0.254889	3.85056	15.1068	3.91713	0.539248	0.737846
371	hsa-miR-432-5p	188.91	518.622	57.0251	0.109955	-3.18502	0.000639902	0.0285495
372	hsa-miR-4326	5.60816	7.74402	4.75382	0.61387	-0.703996	0.532422	0.735221
373	hsa-miR-433-3p	30.4691	39.594	26.8191	0.677353	-0.562019	1	1
374	hsa-miR-4433a-3p	132.141	346.237	46.5023	0.134308	-2.89639	0.0137206	0.118466
375	hsa-miR-4435	55.9459	120.776	30.0138	0.248508	-2.00864	0.0257537	0.157233
376	hsa-miR-4446-3p	598.504	1667.45	170.925	0.102507	-3.28621	0.000771397	0.0298273
377	hsa-miR-4448	136.56	163.595	125.746	0.768643	-0.379614	0.595349	0.776354
378	hsa-miR-4466	22.0194	44.1566	13.1645	0.298133	-1.74597	0.0848881	0.284596
379	hsa-miR-4467	3.95577	8.21024	2.25398	0.274533	-1.86495	0.245123	0.493231
380	hsa-miR-4482-3p	9.85899	7.28464	10.8887	1.49475	0.579907	0.923234	0.984331
381	hsa-miR-4488	15.1419	1.18651	20.7241	17.4664	4.12651	0.513834	0.725118
382	hsa-miR-4492	18.4221	1.73755	25.0959	14.4433	3.85233	0.583724	0.767709
383	hsa-miR-449a	2.8505	0.757467	3.68771	4.86848	2.28347	0.468037	0.703268
384	hsa-miR-449b-5p	2.99827	8.24085	0.901239	0.109362	-3.19281	0.0135302	0.118466
385	hsa-miR-4507	3.01709	8.212	0.939119	0.114359	-3.12835	0.0534265	0.221338
386	hsa-miR-4508	7.48618	2.31916	9.55299	4.11915	2.04235	0.762861	0.899307
387	hsa-miR-450a-5p	10.5322	5.68498	12.4711	2.19369	1.13336	0.416337	0.657971
388	hsa-miR-450b-5p	52.0673	4.07671	71.2636	17.4807	4.12769	0.0140478	0.118466
389	hsa-miR-4511	7.04719	7.05099	7.04567	0.999245	-0.00108918	0.872252	0.949691
390	hsa-miR-4516	15.8042	6.84429	19.3881	2.83274	1.5022	0.798117	0.911675
391	hsa-miR-451a	29238.7	49622.5	21085.2	0.424912	-1.23476	0.0502605	0.218016
393	hsa-miR-4523	6.33148	7.01659	6.05743	0.863301	-0.212064	1	1
392	hsa-miR-452-5p	17.8432	15.8322	18.6476	1.17782	0.236125	0.962463	1
394	hsa-miR-4532	30.6045	17.5281	35.835	2.04443	1.0317	0.562082	0.750433
395	hsa-miR-454-3p	209.829	442.601	116.721	0.263716	-1.92294	0.0443381	0.207388
396	hsa-miR-454-5p	36.9691	25.4884	41.5615	1.63061	0.705408	0.525014	0.731991
397	hsa-miR-455-3p	6.063	0	8.4882	Inf	Inf	0.00759406	0.0965788
398	hsa-miR-455-5p	16.5148	0	23.1207	Inf	Inf	0.00164927	0.0415903
399	hsa-miR-4634	3.76715	1.51493	4.66804	3.08135	1.62356	0.56443	0.750433
400	hsa-miR-4642	4.01884	5.20366	3.54492	0.681235	-0.553775	0.735783	0.876752
401	hsa-miR-4645-3p	3.23087	1.90815	3.75996	1.97047	0.978541	0.718985	0.865169
402	hsa-miR-4646-5p	7.29199	12.7839	5.09524	0.398568	-1.3271	0.15608	0.404135
403	hsa-miR-4654	4.66738	4.81603	4.60792	0.956789	-0.0637268	0.895925	0.964749
404	hsa-miR-4661-5p	4.07627	8.54058	2.29055	0.268196	-1.89864	0.192582	0.445531
405	hsa-miR-4662a-5p	14.9786	4.45001	19.1901	4.31236	2.10848	0.344971	0.593718
406	hsa-miR-4664-3p	2.08454	0.649803	2.65844	4.09114	2.0325	0.445852	0.687193
407	hsa-miR-4665-5p	2.94621	3.20776	2.84159	0.885848	-0.174868	0.833471	0.931093
408	hsa-miR-4677-3p	57.1972	25.9597	69.6922	2.68463	1.42472	0.164672	0.418554
409	hsa-miR-4687-5p	3.60508	2.43403	4.0735	1.67356	0.742924	0.796776	0.911675
410	hsa-miR-4688	5.15774	9.9641	3.2352	0.324685	-1.62289	0.191338	0.445531
411	hsa-miR-4707-3p	4.49213	7.3577	3.34591	0.454749	-1.13686	0.361625	0.60807
412	hsa-miR-4717-3p	2.61989	0.542139	3.45099	6.36551	2.67028	0.287397	0.541202
413	hsa-miR-4732-3p	42.8237	137.854	4.81154	0.0349032	-4.8405	2.91e-08	1.69e-05
414	hsa-miR-4732-5p	64.6921	184.475	16.7792	0.0909565	-3.45868	3.09e-05	0.00223991
415	hsa-miR-4738-3p	3.47395	1.48986	4.26758	2.86442	1.51824	0.522585	0.731579
416	hsa-miR-4746-5p	14.9282	18.0495	13.6797	0.757898	-0.399925	0.562023	0.750433
417	hsa-miR-4750-5p	6.69371	8.18684	6.09646	0.744666	-0.425335	0.824457	0.926716
418	hsa-miR-4770	18.2178	0.915441	25.1388	27.4609	4.77931	0.00105941	0.0324703
419	hsa-miR-4772-5p	3.02382	0.920873	3.865	4.1971	2.06939	0.43389	0.678319
420	hsa-miR-4775	8.65725	4.19504	10.4421	2.48916	1.31566	0.364695	0.611338
421	hsa-miR-4781-3p	2.37249	4.93996	1.3455	0.27237	-1.87636	0.291644	0.543902
422	hsa-miR-4785	24.9743	14.9631	28.9788	1.93668	0.953587	0.472653	0.706543
423	hsa-miR-4786-5p	11.1338	8.09366	12.3498	1.52587	0.609629	0.702722	0.858061
424	hsa-miR-4800-5p	3.63272	0.931621	4.71316	5.05909	2.33888	0.360393	0.60807
425	hsa-miR-4804-5p	1.3688	2.18812	1.04107	0.475783	-1.07163	0.717638	0.865169
426	hsa-miR-483-3p	8.30398	3.08383	10.392	3.36985	1.75268	0.321194	0.572064
427	hsa-miR-483-5p	148.346	125.651	157.424	1.25287	0.325239	1	1
428	hsa-miR-484	732.434	1156.76	562.705	0.48645	-1.03964	0.246706	0.493311
429	hsa-miR-485-3p	3.10222	2.87748	3.19211	1.10934	0.149703	0.972909	1
430	hsa-miR-485-5p	58.3998	140.26	25.6555	0.182913	-2.45077	0.00592498	0.0853407
431	hsa-miR-486-3p	1178.81	3718.58	162.907	0.043809	-4.51263	2.02e-06	0.000234121
432	hsa-miR-486-5p	1.61798e+06	3.50124e+06	864675	0.246963	-2.01763	0.00840135	0.0965788
433	hsa-miR-487a-3p	1.58238	1.4414	1.63877	1.13693	0.185142	1	1
434	hsa-miR-487b-3p	16.5973	25.9862	12.8418	0.494178	-1.0169	0.339011	0.587145
435	hsa-miR-490-3p	39.6663	1.59217	54.896	34.4787	5.10763	0.0081061	0.0965788
436	hsa-miR-490-5p	3.7071	1.57599	4.55955	2.89313	1.53263	0.318256	0.572064
437	hsa-miR-491-5p	6.22875	7.16917	5.85259	0.816355	-0.292731	0.880116	0.954144
438	hsa-miR-493-3p	30.1964	48.4935	22.8776	0.471766	-1.08386	0.195777	0.447049
439	hsa-miR-493-5p	38.5595	47.0936	35.1459	0.746299	-0.422174	1	1
440	hsa-miR-494-3p	13.4605	6.38484	16.2907	2.55147	1.35133	0.235188	0.490069
441	hsa-miR-495-3p	10.8017	9.72897	11.2309	1.15437	0.207108	0.86457	0.949691
442	hsa-miR-497-5p	70.0069	17.0457	91.1914	5.34982	2.41949	0.0637358	0.241613
443	hsa-miR-499a-5p	2.91442	1.79675	3.36149	1.87087	0.90371	0.59795	0.776663
444	hsa-miR-5001-3p	1.63057	0.904693	1.92093	2.12329	1.0863	0.86702	0.949691
445	hsa-miR-500a-3p	1055.86	1005.21	1076.12	1.07054	0.0983331	1	1
448	hsa-miR-5010-5p	87.4911	246.784	23.7739	0.0963348	-3.3758	0.000547299	0.0264528
446	hsa-miR-501-3p	1948.72	387.626	2573.16	6.63825	2.7308	0.191874	0.445531
447	hsa-miR-501-5p	6.67263	19.7037	1.46022	0.074109	-3.75421	0.00367403	0.0608839
449	hsa-miR-502-3p	140.794	118.303	149.791	1.26616	0.340463	0.822012	0.925761
450	hsa-miR-503-5p	2.52041	0.920873	3.16023	3.43177	1.77895	0.419594	0.661316
451	hsa-miR-505-3p	33.8064	11.1975	42.8499	3.82674	1.93612	0.0722852	0.257075
452	hsa-miR-505-5p	14.185	39.2868	4.14421	0.105486	-3.24487	0.00431431	0.0695083
453	hsa-miR-511-5p	4.5769	1.46301	5.82245	3.97977	1.99269	0.666816	0.829942
454	hsa-miR-512-3p	9.89055	3.92567	12.2765	3.12724	1.64489	0.446676	0.687193
455	hsa-miR-5187-5p	4.65602	8.16373	3.25294	0.398463	-1.32748	0.319408	0.572064
456	hsa-miR-5189-5p	1.97672	3.28483	1.45348	0.442482	-1.17631	0.485258	0.707216
457	hsa-miR-5190	3.25422	0	4.55591	Inf	Inf	0.157178	0.405169
458	hsa-miR-532-3p	6.67408	9.12578	5.6934	0.623881	-0.680656	0.595651	0.776354
459	hsa-miR-532-5p	1050.99	1790.31	755.256	0.421858	-1.24517	0.0927466	0.30052
460	hsa-miR-539-3p	3.43872	3.05155	3.59359	1.17763	0.235883	0.979415	1
461	hsa-miR-539-5p	72.3736	89.3292	65.5914	0.734266	-0.445625	1	1
462	hsa-miR-542-3p	52.0622	21.4973	64.2881	2.99052	1.5804	0.465573	0.702749
463	hsa-miR-543	14.268	13.1306	14.723	1.12127	0.165132	0.926652	0.986162
464	hsa-miR-548a-3p	1.88266	0.920873	2.26737	2.4622	1.29995	0.655724	0.818361
465	hsa-miR-548a-5p	1.28198	1.41802	1.22756	0.86569	-0.208078	1	1
466	hsa-miR-548ac	1.61974	0	2.26763	Inf	Inf	0.177922	0.430556
467	hsa-miR-548ag	1.76829	0.509778	2.27169	4.45623	2.15582	0.497822	0.712136
468	hsa-miR-548ah-3p	14.208	1.65326	19.2299	11.6315	3.53996	0.0120618	0.117199
469	hsa-miR-548ah-5p	2.65786	0.330276	3.58889	10.8663	3.44179	0.29735	0.546152
470	hsa-miR-548ap-5p	1.14453	1.30681	1.07962	0.826152	-0.27552	1	1
471	hsa-miR-548aq-3p	7.30301	0.601345	9.98367	16.6022	4.0533	0.0179208	0.130317
472	hsa-miR-548at-5p	3.77948	8.45621	1.90878	0.225726	-2.14736	0.125578	0.3648
473	hsa-miR-548au-5p	6.89079	8.95344	6.06573	0.677475	-0.56176	0.564905	0.750433
474	hsa-miR-548ax	9.56423	12.1829	8.51676	0.699075	-0.516481	0.680922	0.836726
475	hsa-miR-548ay-5p	18.7186	19.8906	18.2498	0.917511	-0.124203	0.809139	0.918396
476	hsa-miR-548c-5p	14.047	10.3414	15.5293	1.50166	0.586555	0.754921	0.89176
477	hsa-miR-548d-5p	53.0513	36.5982	59.6325	1.62938	0.704325	0.411156	0.655139
478	hsa-miR-548e-3p	24.7497	8.12444	31.3998	3.86486	1.95042	0.0959655	0.306242
479	hsa-miR-548j-5p	9.03766	12.5684	7.62536	0.606707	-0.720927	0.652431	0.8173
480	hsa-miR-548k	137.881	143.704	135.551	0.943269	-0.0842587	1	1
481	hsa-miR-548l	1.60221	2.68712	1.16825	0.434761	-1.20171	0.594308	0.776354
482	hsa-miR-548n	2.64698	1.82013	2.97773	1.63599	0.710167	0.804336	0.914735
483	hsa-miR-548o-3p	35.3677	6.84271	46.7777	6.83614	2.77318	0.0133165	0.118466
484	hsa-miR-548u	2.38863	0.27107	3.23565	11.9366	3.57732	0.183586	0.436394
485	hsa-miR-550a-3-5p	13.7253	29.7305	7.32324	0.246321	-2.02139	0.0304336	0.168109
486	hsa-miR-550a-3p	2.72493	5.53972	1.59901	0.288644	-1.79264	0.192807	0.445531
487	hsa-miR-550a-5p	29.5278	63.1473	16.08	0.254642	-1.97346	0.0278014	0.159652
488	hsa-miR-551a	2.18737	0.378734	2.91083	7.68569	2.94217	0.523458	0.731579
489	hsa-miR-551b-3p	3.39303	1.1434	4.29288	3.75448	1.90861	0.329099	0.578416
490	hsa-miR-556-5p	2.96403	3.47331	2.76032	0.794723	-0.331476	0.742409	0.882371
491	hsa-miR-5588-5p	6.70134	2.5848	8.34795	3.22963	1.69137	0.485044	0.707216
492	hsa-miR-561-5p	4.31964	0.254889	5.94554	23.326	4.54387	0.0459636	0.213271
493	hsa-miR-5683	17.0928	2.57414	22.9002	8.89627	3.1532	0.0130441	0.118466
494	hsa-miR-574-3p	173.238	29.6664	230.666	7.77534	2.9589	0.00462353	0.071988
495	hsa-miR-576-3p	39.384	32.6113	42.0931	1.29075	0.36821	0.826979	0.927752
496	hsa-miR-576-5p	8.67908	5.20393	10.0691	1.93491	0.952268	0.564213	0.750433
497	hsa-miR-577	0.684786	0	0.9587	Inf	Inf	0.77843	0.904789
498	hsa-miR-580-3p	5.13196	12.2133	2.29941	0.188271	-2.40912	0.0629466	0.240191
499	hsa-miR-582-3p	52.7779	15.2294	67.7973	4.45173	2.15437	0.136343	0.380188
500	hsa-miR-582-5p	3.39027	0.254889	4.64442	18.2213	4.18756	0.317012	0.572064
501	hsa-miR-584-5p	1071.54	1712.02	815.355	0.476254	-1.0702	0.238402	0.490069
502	hsa-miR-589-3p	10.6875	13.1341	9.70888	0.739212	-0.435941	0.726306	0.870367
503	hsa-miR-589-5p	511.703	245.858	618.041	2.51381	1.32987	0.223113	0.481061
504	hsa-miR-590-3p	11.3064	6.71706	13.1421	1.95652	0.968293	0.394625	0.642929
505	hsa-miR-590-5p	1.95973	1.59752	2.10462	1.31743	0.397722	0.920472	0.983193
506	hsa-miR-592	9.73239	3.79639	12.1068	3.18903	1.67312	0.441629	0.684879
507	hsa-miR-598-3p	83.2379	33.206	103.251	3.10939	1.63663	0.0996401	0.314498
508	hsa-miR-610	6.71678	14.8124	3.47853	0.234839	-2.09026	0.0471101	0.213607
509	hsa-miR-6131	2453.5	1568.03	2807.69	1.79059	0.840432	0.406605	0.651467
510	hsa-miR-616-5p	7.31203	2.08045	9.40466	4.52048	2.17648	0.154731	0.404135
511	hsa-miR-624-5p	2.2316	1.35535	2.5821	1.90512	0.929882	0.800074	0.911675
512	hsa-miR-625-3p	75.187	99.2561	65.5593	0.660507	-0.598354	0.52782	0.732414
513	hsa-miR-625-5p	143.486	293.737	83.3854	0.283878	-1.81666	0.0426729	0.202871
514	hsa-miR-627-5p	23.6681	50.0584	13.1119	0.261932	-1.93273	0.0318049	0.170804
515	hsa-miR-628-3p	104.772	235.852	52.3402	0.22192	-2.17189	0.0204013	0.144267
516	hsa-miR-628-5p	12.8018	27.7259	6.8321	0.246415	-2.02084	0.0471408	0.213607
517	hsa-miR-629-5p	96.2228	47.1792	115.84	2.45533	1.29591	0.487529	0.708688
518	hsa-miR-641	17.3238	32.739	11.1577	0.340808	-1.55297	0.133175	0.377051
519	hsa-miR-6500-3p	2.36804	1.05192	2.89448	2.75162	1.46028	0.670718	0.830942
520	hsa-miR-6502-5p	5.03465	7.83157	3.91588	0.500012	-0.999967	0.373693	0.619262
521	hsa-miR-6503-3p	3.41873	3.97412	3.19657	0.804346	-0.314112	0.670689	0.830942
522	hsa-miR-651-5p	7.29537	3.80564	8.69127	2.28379	1.19143	0.484323	0.707216
523	hsa-miR-6511a-3p	4.6925	1.67291	5.90033	3.52699	1.81844	0.229451	0.485699
524	hsa-miR-6513-3p	1.35926	1.14348	1.44557	1.26418	0.338202	1	1
525	hsa-miR-6513-5p	3.1862	1.58142	3.82811	2.42067	1.27541	0.601244	0.776663
526	hsa-miR-6515-5p	8.0885	8.02199	8.1151	1.01161	0.0166494	0.896551	0.964749
527	hsa-miR-652-3p	463.552	704.672	367.105	0.520958	-0.94076	0.348297	0.595907
528	hsa-miR-654-3p	89.6175	13.3028	120.143	9.03141	3.17495	0.00240193	0.0480385
529	hsa-miR-654-5p	20.8666	44.8911	11.2567	0.250756	-1.99564	0.0567083	0.226067
530	hsa-miR-655-3p	1.98678	0.254889	2.67954	10.5126	3.39404	0.238326	0.490069
531	hsa-miR-656-3p	1.72173	0.542139	2.19356	4.04612	2.01654	0.500441	0.713159
532	hsa-miR-659-5p	5.02337	8.7078	3.54959	0.407633	-1.29466	0.19965	0.453135
533	hsa-miR-660-5p	389.516	504.001	343.722	0.681988	-0.552182	0.376665	0.62241
534	hsa-miR-664a-3p	27.903	21.6694	30.3964	1.40274	0.488245	0.634913	0.798806
535	hsa-miR-664a-5p	11.5854	26.1247	5.76967	0.220851	-2.17885	0.058958	0.229501
536	hsa-miR-664b-5p	8.3383	20.7825	3.36064	0.161705	-2.62856	0.0303291	0.168109
537	hsa-miR-665	7.5983	1.50061	10.0374	6.68888	2.74177	0.0543044	0.22288
538	hsa-miR-671-3p	130.189	86.7568	147.563	1.70088	0.766278	0.462207	0.699947
540	hsa-miR-6715a-3p	5.35411	0	7.49575	Inf	Inf	0.117886	0.352442
539	hsa-miR-671-5p	14.3253	13.7086	14.572	1.06298	0.0881207	0.872436	0.949691
541	hsa-miR-675-3p	4.67839	0.633623	6.2963	9.93699	3.31281	0.441267	0.684879
542	hsa-miR-7-1-3p	7.17398	1.35535	9.50144	7.01033	2.80948	0.0726901	0.257075
544	hsa-miR-744-3p	7.68728	2.21158	9.87755	4.46628	2.15907	0.130829	0.375647
545	hsa-miR-744-5p	3835.94	6314.77	2844.41	0.450438	-1.1506	0.149232	0.39887
546	hsa-miR-758-3p	21.5836	4.06053	28.5929	7.04167	2.81592	0.189432	0.445531
543	hsa-miR-7-5p	3.14759	5.03679	2.39192	0.474889	-1.07434	0.518628	0.72834
547	hsa-miR-760	27.3283	50.0295	18.2478	0.36474	-1.45506	0.148419	0.398532
548	hsa-miR-766-3p	131.767	84.2181	150.786	1.79042	0.840301	0.452161	0.690872
549	hsa-miR-766-5p	6.87063	15.8784	3.26752	0.205784	-2.2808	0.106801	0.329491
550	hsa-miR-769-3p	1.83468	1.34263	2.03149	1.51307	0.597477	0.852227	0.939051
551	hsa-miR-769-5p	1917.57	1171.93	2215.83	1.89076	0.918966	0.415925	0.657971
552	hsa-miR-873-3p	8.64174	11.041	7.68204	0.695774	-0.523309	0.505494	0.718595
553	hsa-miR-873-5p	6.41711	3.07325	7.75466	2.52328	1.3353	0.586029	0.768998
554	hsa-miR-874-3p	138.972	50.7714	174.252	3.43209	1.77909	0.224896	0.482579
555	hsa-miR-877-3p	1.73633	3.60614	0.988412	0.274092	-1.86727	0.402084	0.647802
556	hsa-miR-877-5p	1208.26	3205.41	409.395	0.12772	-2.96894	0.00330545	0.0608839
557	hsa-miR-885-3p	3.96409	6.06706	3.1229	0.514731	-0.95811	0.401989	0.647802
558	hsa-miR-885-5p	35.2583	5.3636	47.2161	8.80307	3.13801	0.00710379	0.0965788
559	hsa-miR-887-3p	26.3378	17.352	29.9321	1.725	0.786593	0.776852	0.904767
560	hsa-miR-888-5p	2.29692	0	3.21569	Inf	Inf	0.151928	0.402175
561	hsa-miR-889-3p	56.2669	26.647	68.1149	2.55619	1.354	0.177755	0.430556
563	hsa-miR-92a-1-5p	8.30067	16.95	4.84096	0.285603	-1.80792	0.0904146	0.297579
564	hsa-miR-92a-3p	44631.2	104881	20531.4	0.195759	-2.35285	0.0077514	0.0965788
565	hsa-miR-92b-3p	129.455	222.249	92.3377	0.41547	-1.26718	0.146568	0.398532
566	hsa-miR-92b-5p	4.2592	10.3392	1.8272	0.176726	-2.50042	0.132554	0.377051
567	hsa-miR-93-3p	16.5417	25.4397	12.9826	0.510326	-0.970508	0.21734	0.475407
568	hsa-miR-93-5p	4780.95	10553.8	2471.82	0.234211	-2.09412	0.0206451	0.144267
569	hsa-miR-939-5p	8.11801	18.6697	3.89732	0.208751	-2.26014	0.0796946	0.276784
570	hsa-miR-940	7.32173	6.71505	7.5644	1.12649	0.171829	0.912073	0.976019
571	hsa-miR-941	602.31	449.734	663.341	1.47496	0.560677	0.626215	0.794759
572	hsa-miR-942-5p	19.2164	32.8861	13.7486	0.418068	-1.25819	0.147707	0.398532
573	hsa-miR-944	3.29485	0	4.61278	Inf	Inf	0.0517941	0.218016
574	hsa-miR-95-3p	4.88165	0.509778	6.63041	13.0065	3.70116	0.07898	0.275954
562	hsa-miR-9-5p	16.7883	13.7982	17.9844	1.30339	0.382264	0.736169	0.876752
575	hsa-miR-98-3p	8.81382	2.82174	11.2106	3.97295	1.99021	0.150208	0.399635
576	hsa-miR-98-5p	8376.38	11540.9	7110.55	0.616116	-0.698726	0.557756	0.750433
577	hsa-miR-99a-3p	10.0792	0.633623	13.8574	21.8701	4.45089	0.0153049	0.121601
578	hsa-miR-99a-5p	2112.25	50.5401	2936.93	58.1109	5.86074	8e-07	0.000154748
579	hsa-miR-99b-3p	57.9161	71.2498	52.5826	0.738003	-0.438302	0.77507	0.904508
580	hsa-miR-99b-5p	39885	2528.23	54827.7	21.6862	4.43871	0.0216178	0.147416
