# Supplementary material for: The heterogeneity of plasma miRNA profiles in hepatocellular carcinoma patients and the exploration of diagnostic circulating miRNAs for hepatocellular carcinoma
Source: PLoS One. 2019 Feb 5;14(2):e0211581. doi: 10.1371/journal.pone.0211581 (PMC6363174; doi:10.1371/journal.pone.0211581)
Supplement: S10 Table — (XLSX) [file pone.0211581.s010.xlsx]

## Sheet: Sheet1
log2(fold change)	HepG2		Huh7
	cells	media	cells	media
hsa-miR-192-5p	0.174236	0.214512	-5.86556	0.361378
hsa-miR-30a-5p	-0.829528	-0.511953	-0.17532	11.7129
hsa-miR-122-3p	10*	-2.67618	10*	0.301135
hsa-miR-31-5p	-0.111435	-0.11741	-0.103847	-0.113511
